# Supplementary material for: Deciphering the Genetic Association Between the FODMAP Diet and Recurring Oral Aphthae—The Mediating Role of Ferroptosis
Source: Food Sci Nutr. 2025 Sep 9;13(9):e70949. doi: 10.1002/fsn3.70949 (PMC12418167; doi:10.1002/fsn3.70949)
Supplement: Supplementary file 1 — Tables S1‐S8: fsn370949‐sup‐0001‐Tables.xlsx. [file FSN3-13-e70949-s001.xlsx]

## Sheet: Table S1
Summary of the GWAS Data Used in the MR Analyses
Phenotype	Sample Sizes	Ancestry	Year of publication	PMID/Website
Mediators
Ferroptosis (Decode)	35559	Icelander	2021	34857953
Exposures
Traits	Year	Data sources	Ancestry	Sample size	GWAS ID
Low FODMAP
Banana intake	2018	MRC-IEU	European	64949	ukb-b-5362
Broccoli intake	2018	MRC-IEU	European	64949	ukb-b-15601
Fresh tomato intake	2018	MRC-IEU	European	64949	ukb-b-730
Pork intake	2018	MRC-IEU	European	460162	ukb-b-5640
Beef intake	2018	MRC-IEU	European	461053	ukb-b-2862
Poultry intake	2018	MRC-IEU	European	461900	ukb-b-8006
Lamb/mutton intake	2018	MRC-IEU	European	460006	ukb-b-14179
Lobster/crab intake	2018	MRC-IEU	European	64938	ukb-b-14746
Non-oily fish intake	2018	MRC-IEU	European	460880	ukb-b-17627
Oily fish intake	2018	MRC-IEU	European	460443	ukb-b-2209
Cheese intake	2018	MRC-IEU	European	451486	ukb-b-1489
Feta intake	2018	MRC-IEU	European	64945	ukb-b-4740
Bran cereal intake	2018	MRC-IEU	European	64949	ukb-b-19498
Tea intake	2018	MRC-IEU	European	447485	ukb-b-6066
Coffee intake	2018	MRC-IEU	European	428860	ukb-b-5237
Beer/cider intake	2018	MRC-IEU	European	64949	ukb-b-4961
Red wine intake	2018	MRC-IEU	European	64949	ukb-b-13556
High FODMAP
Apple intake	2018	MRC-IEU	European	64949	ukb-b-4070
Cherry intake	2018	MRC-IEU	European	64949	ukb-b-2221
Mango intake	2018	MRC-IEU	European	64949	ukb-b-6218
Garlic intake	2018	MRC-IEU	European	64949	ukb-b-17223
Celery intake	2018	MRC-IEU	European	64949	ukb-b-14145
Milk intake	2018	MRC-IEU	European	64943	ukb-b-2966
Other
Fresh fruit intake	2018	MRC-IEU	European	446462	ukb-b-3881
Dried fruit intake	2018	MRC-IEU	European	421764	ukb-b-16576
Cooked vegetable intake	2018	MRC-IEU	European	448651	ukb-b-8089
Salad / raw vegetable intake	2018	MRC-IEU	European	435435	ukb-b-1996
Cereal intake	2018	MRC-IEU	European	441640	ukb-b-15926
Outcome
Recurring oral aphthae（ROA）	453733	FinnGen R11	NA	https://www.finngen.fi/en/access_results

## Sheet: Table S2
Low FODMAP	Questions
Banana intake	"How many bananas did you have?"
Broccoli intake	"How many servings of broccoli did you have?"
Fresh tomato intake	"How many medium fresh tomatoes did you have?"
Pork intake	"How often do you eat pork? (Do not count processed meats such as bacon or ham)“
Beef intake	"How often do you eat beef? (Do not count processed meats)"
Poultry intake	"How often do you eat chicken, turkey or other poultry? (Do not count processed meats)"
Lamb/mutton intake	"How often do you eat lamb/mutton? (Do not count processed meats)"
Lobster/crab intake	"How many servings of lobster or crab did you have?"
Non-oily fish intake	"How often do you eat other types of fish? (e.g. cod, tinned tuna, haddock)"
Oily fish intake	"How often do you eat oily fish? (e.g. sardines, salmon, mackerel, herring)"
Cheese intake	"How often do you eat cheese? (Include cheese in pizzas, quiches, cheese sauce etc)"
Feta intake	"How many servings of feta did you have?"
Bran cereal intake	"How many bowls of bran cereals (e.g. bran flakes, All Bran)?"
Tea intake	"How many cups of tea do you drink each DAY? (Include black and green tea)"
Coffee intake	"How many cups of coffee do you drink each DAY? (Include decaffeinated coffee)"
Beer/cider intake	"How many pints of beer, lager or cider?"
Red wine intake	"How many wine glasses of red wine?"
High FODMAP	Questions
Apple intake	"How many apples (fresh, frozen, canned) did you have?"
Cherry intake	"How many handfuls of cherries (fresh, frozen, canned) did you have?"
Mango intake	"How many servings of mango (fresh, frozen, canned) did you have?"
Garlic intake	"How many cloves of garlic did you have?"
Celery intake	"How many sticks of celery did you have?"
Milk intake	"How many glasses/carton/ 250ml of milk (excluding milkshakes) did you consume yesterday?"
Other	Questions
Fresh fruit intake	" how many pieces of FRESH fruit would you eat per DAY? (Count one apple, one banana, 10 grapes etc as one piece; put '0' if you do not eat any)"
Dried fruit intake	“How many pieces of dried fruit would you eat per day?” (One prune, one dried apricot, and ten raisins are considered as one piece; put '0' if you do not eat any)
Cooked vegetable intake	"On average how many heaped tablespoons of COOKED vegetables would you eat per DAY? (Do not include potatoes; put '0' if you do not eat any)"
Salad / raw vegetable intake	"On average how many heaped tablespoons of SALAD or RAW vegetables would you eat per DAY? (Include lettuce, tomato in sandwiches; put '0' if you do not eat any)"
Cereal intake	"How many bowls of cereal do you eat a WEEK?"

## Sheet: Table S3
Ferroptosis related "inhibitors/drivers" from FerrDb database	Exists in the deCODE database
RPL8	No
IREB2	No
ATP5MC3	No
CS	No
EMC2	No
ACSF2	Yes
NOX1	No
CYBB	No
NOX3	No
NOX4	No
NOX5	No
DUOX1	No
DUOX2	No
G6PD	Yes
PGD	Yes
VDAC2	No
PIK3CA	No
FLT3	Yes
SCP2	No
TP53	Yes
ACSL4	No
LPCAT3	No
NRAS	No
KRAS	No
HRAS	Yes
TF	Yes
TFRC	Yes
TFR2	Yes
SLC38A1	No
SLC1A5	No
GLS2	No
GOT1	Yes
CARS1	No
ALOX5	No
KEAP1	Yes
HMOX1	Yes
ATG5	Yes
ATG7	Yes
NCOA4	No
ALOX12	No
ALOX12B	No
ALOX15	No
ALOX15B	Yes
ALOXE3	No
PHKG2	No
ACO1	No
G6PDX	No
ULK1	No
ATG3	Yes
ATG4D	No
BECN1	Yes
MAP1LC3A	Yes
GABARAPL2	Yes
GABARAPL1	Yes
ATG16L1	No
WIPI1	No
WIPI2	No
SNX4	Yes
ATG13	No
ULK2	No
SAT1	Yes
EGFR	Yes
MAPK3	Yes
MAPK1	Yes
BID	Yes
ZEB1	No
DPP4	Yes
CDKN2A	No
PEBP1	Yes
SOCS1	No
CDO1	No
MYB	Yes
MAPK8	Yes
MAPK9	Yes
CHAC1	No
MAPK14	Yes
LINC00472	No
PRKAA2	No
PRKAA1	No
ELAVL1	Yes
BAP1	No
ABCC1	No
MIR6852	No
ACVR1B	Yes
TGFBR1	No
EPAS1	No
HILPDA	No
HIF1A	Yes
IFNG	Yes
ANO6	No
LPIN1	No
HMGB1	Yes
TNFAIP3	Yes
TLR4	Yes
ATF3	No
ATM	No
YY1AP1	No
EGLN2	No
MIOX	Yes
TAFAZZIN	No
MTDH	No
IDH1	Yes
SIRT1	No
FBXW7	No
PANX1	No
DNAJB6	Yes
BACH1	Yes
LONP1	Yes
CD82	No
IL1B	Yes
CTSB	Yes
POR	Yes
CYB5R1	Yes
ELOVL5	No
FADS1	No
PTEN	Yes
NR1D1	Yes
NR1D2	Yes
TBK1	No
IL6	Yes
USP7	No
miR-182-5p	No
miR-378a-3p	No
ATF4	No
AQP3	No
AQP5	No
AQP8	No
LINC00618	No
MT1DP	No
PEX10	No
AGPAT3	No
PEX12	No
CHP1	Yes
GPAT4	No
BRPF1	Yes
OSBPL9	Yes
INTS2	No
MMD	No
CYP4F8	No
MLLT1	No
TTPA	No
GRIA3	No
EPT1	No
POM121L12	No
LIG3	No
AEBP2	No
AGPS	No
CDCA3	No
PEX2	No
PEX6	No
TIMM9	No
DCAF7	No
LCE2C	No
FAR1	No
PHF21A	No
SMAD7	No
LYRM1	No
AMN	Yes
PEX3	No
MTCH1	No
ACADSB	Yes
PVT1	No
hsa_circ_0008367	No
SLC39A14	No
MAP3K11	No
GSK3B	No
BRD7	No
SLC25A28	No
MFN2	No
SLC11A2	No
ZFAS1	No
TSC1	No
TGFB1	Yes
SNCA	Yes
SIRT3	Yes
CGAS	No
STING1	No
HDDC3	No
MIR761	No
MDM2	Yes
MDM4	Yes
MIR214	No
DLD	Yes
WWTR1	No
PRKCA	Yes
LGMN	Yes
SMPD1	Yes
MYCN	No
IFNA1	Yes
IFNA2	Yes
IFNA4	Yes
IFNA5	Yes
IFNA6	Yes
IFNA7	Yes
IFNA8	No
IFNA10	Yes
IFNA13	No
IFNA14	Yes
IFNA16	Yes
IFNA17	No
IFNA21	Yes
SMG9	No
PPARG	No
MIR335	No
SNX5	Yes
PAQR3	No
MICU1	No
TOR2A	No
MIR375	No
MAP3K14	No
CircKDM4C	No
MIR324	No
QSOX1	No
MIB2	No
CLTRN	No
KLF2	No
MIR5096	No
HOTAIR	No
H19	No
FOXO4	No
YTHDC2	No
DDR2	Yes
SLC39A7	No
TRIM46	No
ACSL1	No
KDM5A	No
TRIM21	No
DPEP1	Yes
CYGB	Yes
IDO1	Yes
GSTZ1	Yes
GJA1	Yes
SLC7A11	No
PGRMC1	Yes
CIRBP	Yes
circPSEN1	No
USP11	No
YAP1	No
MIR135B	No
TRIM26	No
NDRG1	Yes
MIR302A	No
ASMTL-AS1	No
FADS2	No
PIEZO1	Yes
LIFR	Yes
PTPN6	Yes
MIR15A	No
EGR1	No
ADAM23	Yes
ARHGEF26-AS1	No
CPEB1	No
COX4I2	Yes
lncRNA AABR07017145.1	No
TIMP1	Yes
KDM6B	No
METTL14	No
MIB1	No
KDM5C	No
MEG3	No
CCDC6	No
CFL1	Yes
MIR539	No
KMT2D	No
GPX4	No
AKR1C1	Yes
AKR1C2	No
AKR1C3	Yes
RB1	Yes
HSPB1	Yes
HSF1	Yes
GCLC	No
NFE2L2	No
SQSTM1	Yes
NQO1	Yes
FTH1	No
MUC1	Yes
SLC3A2	Yes
MT1G	No
SLC40A1	No
CISD1	Yes
FANCD2	No
FTMT	Yes
HSPA5	Yes
HELLS	No
SCD	No
SRC	No
STAT3	Yes
PML	No
MTOR	No
NFS1	No
TP63	No
CDKN1A	Yes
MIR137	No
ENPP2	Yes
FH	Yes
CISD2	Yes
MIR9-1	No
MIR9-2	No
MIR9-3	No
CBS	Yes
ISCU	No
ACSL3	No
OTUB1	No
CD44	Yes
LINC00336	No
BRD4	Yes
PRDX6	Yes
MIR17	No
SESN2	No
NF2	No
ARNTL	No
JUN	Yes
CA9	Yes
TMBIM4	No
PLIN2	No
MIR212	No
Fer1HCH	No
AIFM2	No
LAMP2	No
ZFP36	No
PROM2	No
CHMP5	No
CHMP6	No
CAV1	No
GCH1	Yes
DAZAP1	No
PIR	Yes
FTL	Yes
HCAR1	No
SLC16A1	No
RRM2	Yes
NR4A1	Yes
RPTOR	No
SREBF1	No
SREBF2	No
FZD7	No
P4HB	Yes
NT5DC2	No
BCAT2	Yes
PLA2G6	No
MIR424	No
PARK7	Yes
FXN	Yes
SUV39H1	No
ATF2	No
ACOT1	No
ALDH3A2	No
STK11	No
FNDC5	No
CircIL4R	No
CDH1	Yes
NEDD4L	No
BRD2	Yes
BRD3	No
BRDT	Yes
DECR1	Yes
GLRX5	Yes
NCOA3	No
NR5A2	Yes
PANX2	No
RHEBP1	No
TFAP2A	No
CP	Yes
ARF6	Yes
GDF15	Yes
ABHD12	Yes
PPP1R13L	No
TFAM	No
KDM3B	No
RNF113A	No
AHCY	No
circ-TTBK2	No
MIR522	No
IDH2	No
PPARA	Yes
NOS2	No
SIAH2	No
RELA	No
VDR	Yes
NEDD4	No
PRDX1	Yes
AR	No
MTF1	No
COPZ1	No
NUPR1	No
USP35	No
NEAT1	No
PARP1	Yes
PARP2	No
PARP3	No
PARP4	No
PARP6	No
PARP8	No
PARP9	No
PARP10	No
PARP11	Yes
PARP12	No
PARP14	No
PARP15	No
PARP16	Yes
PDSS2	No
TXN	Yes
SENP1	No
OIP5-AS1	No
MIR190A	No
FGF21	No
CREB1	No
CREB3	No
CREB5	No
MIR130B	No
BEX1	No
ASAH2	Yes
FABP4	Yes
AKT1S1	No
MLST8	No
TYRO3	Yes
SIRT6	No
TMSB4X	No
TMSB4Y	No
KIF20A	No
ECH1	Yes
circRHOT1	No
ETV4	No
MEG8	No
VCP	No
circ_0007142	No
RBMS1	No
KDM4A	No
MGST1	No
circKIF4A	No
miR-7-5p	No
circ_0067934	No
MPC1	No
CHMP1A	No
CAMKK2	No
SOX2	Yes
SRSF9	No
PROK2	Yes
MIR4443	No
SIRT2	Yes
circRNA1615	No
MIR27A	No
MIR670	No
MEF2C	Yes
EZH2	No
PEDS1	No
ADAMTS13	Yes
CDC25A	Yes
CircFNDC3B	No
PPARD	No
ENO3	Yes
LCN2	Yes
MARCHF5	No
TRIB2	Yes
DHODH	No
MIR545	No
PDK4	No
CircPVT1	No
MIR9-3HG	No
ADIPOQ	Yes
circDTL	No
mmu_circRNA_0000309	No
PTPN18	No
ABCC5	No
CISD3	No
MS4A15	No
FURIN	Yes
circRHBG	No
GALNT14	No
KLHDC3	No
LINC01833	No
circGFRA1	No
MAPKAP1	No
PRR5	No
RICTOR	No
GSTM1	Yes
TERT	No
circ0097009	No
TMEM161B-DT	No
circEPSTI1	No
MIR18A	No
RARRES2	Yes

## Sheet: Table S4
The instrumental variables of FODMAP diet.
FODMAP diet frame	Trait	Number	SE	P value	Chr	Beta	Position	SNP	EA	OA	EAF	F statistic
Low FODMAP	Banana intake	1	0.00701006	8.99995e-07	1	-0.0344345	111834306	rs12144594	A	T	0.235174	24.1285
		2	0.0142514	5.99998e-07	2	0.0711448	189711141	rs75999182	G	A	0.045656	24.9206
		3	0.033199	2.59998e-06	2	-0.155917	10306288	rs116313346	T	A	0.008403	22.0558
		4	0.00746298	3.2e-07	3	0.0381376	38646423	rs7428779	T	C	0.196248	26.1137
		5	0.0064827	3.69999e-06	3	0.029999	185895445	rs9830802	T	C	0.702264	21.4135
		6	0.0149482	2.99999e-08	3	0.0828553	103550164	rs73164291	T	A	0.043294	30.722
		7	0.00877828	4.60002e-06	4	-0.0402355	170865114	rs11725846	T	C	0.130412	21.0081
		8	0.0295125	4.90004e-06	4	-0.134813	131586716	rs76722032	T	C	0.010245	20.866
		9	0.00666705	1.79999e-06	4	0.0318001	56788839	rs13112832	C	T	0.271443	22.7497
		10	0.0150096	1.29999e-06	5	0.0726422	81228070	rs693739	A	G	0.040355	23.4221
		11	0.0135673	1.29999e-06	6	0.0656403	16306301	rs111386164	C	T	0.050215	23.4067
		12	0.00654541	2.80001e-06	8	-0.0306423	127600571	rs1010086	A	G	0.336256	21.9157
		13	0.00596069	4.20001e-09	8	0.0350173	11517977	rs4841580	C	T	0.43695	34.5111
		14	0.00594992	1.29999e-06	18	0.0288148	69884743	rs6566594	T	C	0.538013	23.4528
		15	0.0152381	5.19996e-07	18	-0.0764575	6655409	rs79265768	T	A	0.048613	25.1748
		16	0.0176578	1.89998e-06	19	-0.0841854	13695438	rs4926303	T	C	0.033167	22.7293
	Broccoli intake	1	0.0263865	2.59998e-06	1	-0.124043	34679211	rs113230204	A	G	0.01173	22.0987
		2	0.00626329	2.59998e-07	1	0.0322451	159430327	rs7540542	T	G	0.276034	26.5039
		3	0.00726998	1.2e-06	4	0.0352456	109568463	rs56120169	A	G	0.179229	23.5034
		4	0.0100608	3.69999e-06	7	0.0465674	571993	rs150551823	T	C	0.097223	21.4233
		5	0.00556597	8.70001e-07	9	-0.0273845	12039017	rs2382312	T	C	0.529677	24.2055
		6	0.00737076	2.80001e-06	9	-0.0345097	117294375	rs10982277	A	T	0.180293	21.9202
		7	0.00735944	6.49995e-07	9	0.0366194	75189563	rs12002520	T	A	0.173225	24.7582
		8	0.0105613	9.49992e-08	12	0.0563499	132332237	rs11613757	T	C	0.074366	28.4668
	Fresh tomato intake	1	0.040171	2.1e-06	1	0.190524	199493830	rs114826856	A	G	0.010469	22.4937
		2	0.0173097	1.79999e-06	3	0.0825635	25332173	rs76800056	G	A	0.057092	22.7501
		3	0.0110538	9.90011e-07	5	0.0540886	12032380	rs7718343	G	T	0.158657	23.9428
		4	0.0129369	2.99999e-06	5	0.0604368	177471692	rs139432047	A	G	0.111756	21.8237
		5	0.0133681	1.09999e-06	7	-0.0651529	80574223	rs2367001	T	G	0.898963	23.7528
		6	0.0104946	3.50002e-06	8	0.0486937	16335692	rs11785751	A	G	0.824693	21.5278
		7	0.00930249	1.6e-06	8	-0.0445974	8617181	rs11781542	T	G	0.249189	22.983
		8	0.0184428	1.2e-07	11	0.0975347	26410061	rs117498265	G	T	0.049893	27.9673
		9	0.00864531	4e-06	18	0.0398478	69874595	rs12607299	C	G	0.67539	21.2439
		10	0.0129007	3.89996e-07	18	-0.065445	55695737	rs9953073	T	C	0.118755	25.7343
		11	0.0107502	1.29999e-06	20	-0.0519952	36433756	rs2281147	A	T	0.167573	23.3927
	Pork intake	1	0.00282001	4.79999e-06	1	0.0129001	225028786	rs12097622	G	A	0.074187	20.9258
		2	0.00150377	1.09999e-07	1	-0.00798056	72811904	rs11209948	T	G	0.603797	28.1645
		3	0.0015096	2.19999e-06	1	0.00715157	210031138	rs2049997	G	T	0.596612	22.4428
		4	0.00148086	6.49995e-07	1	0.00736621	37715396	rs905112	A	C	0.531069	24.7433
		5	0.00175408	1.40001e-08	1	-0.00995273	45962409	rs11211124	C	T	0.230603	32.1947
		6	0.00646329	1.89998e-07	1	0.0336711	97548815	rs2130365	A	T	0.013486	27.1397
		7	0.00148616	6.59994e-08	1	0.00802826	244509106	rs4658626	C	A	0.544141	29.1816
		8	0.00149908	8.9e-08	2	-0.00801593	147901207	rs1451077	A	G	0.584471	28.5928
		9	0.00149518	2.80001e-06	2	0.00700008	63622309	rs7559982	A	T	0.559209	21.9188
		10	0.00150282	4.30002e-07	2	-0.00759379	200096296	rs10931858	G	A	0.403626	25.533
		11	0.00150114	2.30001e-06	2	0.00709271	58203057	rs4672226	T	C	0.414542	22.3244
		12	0.00154665	2.39999e-06	2	0.00729182	227269048	rs13009921	A	T	0.648235	22.2273
		13	0.00193678	1e-08	2	0.0110847	155751852	rs9973426	G	A	0.176598	32.7556
		14	0.00512352	1.40001e-06	2	-0.0247384	34261988	rs115037803	G	A	0.021558	23.3133
		15	0.00147687	3.50002e-07	3	-0.00752623	23201290	rs9855620	G	C	0.463748	25.9698
		16	0.00154097	4.20001e-08	3	0.00844615	81910489	rs7641973	A	G	0.353362	30.0419
		17	0.0052691	3.50002e-06	3	-0.024455	104888600	rs74639781	T	C	0.020631	21.5407
		18	0.00496132	2.39999e-06	3	0.0234096	62509517	rs79729037	T	C	0.022595	22.2634
		19	0.0017548	1.6e-06	3	-0.00841468	135804550	rs61791721	A	T	0.231386	22.9942
		20	0.00147884	2.80001e-06	3	0.00693287	69040601	rs7644667	C	T	0.545992	21.9777
		21	0.00149009	7.00003e-07	4	-0.00739105	20287424	rs1323058	G	A	0.570354	24.6028
		22	0.00184556	1.7e-06	4	-0.00882914	31879574	rs1523138	T	C	0.200024	22.8865
		23	0.00174217	2.19999e-09	5	-0.0104266	115641827	rs254152	G	C	0.23498	35.8181
		24	0.00264374	4.30002e-07	5	0.0133617	158246785	rs4704780	C	A	0.085204	25.5437
		25	0.00711155	2.5e-06	5	0.0334699	126141761	rs147597513	T	C	0.011068	22.1502
		26	0.00736578	3.89996e-06	5	-0.0340233	93312271	rs138951160	A	G	0.010793	21.336
		27	0.00151843	2.59998e-07	5	-0.00782358	123972448	rs12516824	T	C	0.390765	26.5473
		28	0.00147703	5.39995e-07	5	-0.0074009	77645358	rs4605770	A	G	0.515151	25.1066
		29	0.00170628	1.80011e-11	6	-0.0114715	26186200	rs9379832	G	A	0.255452	45.1999
		30	0.00243401	2.5e-06	6	0.0114674	27633328	rs13198572	T	C	0.105466	22.1964
		31	0.00167824	2.59998e-06	6	-0.00788143	66249610	rs6909236	C	T	0.262233	22.0546
		32	0.00185245	9.40005e-08	7	-0.00988968	73007943	rs1051921	A	G	0.196859	28.5016
		33	0.00149455	2.80001e-06	7	-0.00700508	135977444	rs2555050	A	G	0.419539	21.9687
		34	0.00165202	2e-07	7	-0.00858721	96707653	rs35934080	A	G	0.274192	27.0191
		35	0.00435904	1.79999e-06	7	0.0208256	14741152	rs55766546	G	C	0.029868	22.825
		36	0.00148628	1.7e-06	7	-0.00712115	77727707	rs6466020	T	C	0.43682	22.956
		37	0.00259395	8.9e-08	7	-0.0138699	99101503	rs66509940	T	C	0.089188	28.5905
		38	0.00148495	5.80003e-08	8	0.00805372	143316970	rs13262595	G	A	0.560981	29.4149
		39	0.00172788	4.09996e-06	8	-0.00796118	61996428	rs4738862	A	C	0.239517	21.2288
		40	0.00253277	8.70001e-07	8	-0.0124607	27698434	rs78676691	G	C	0.093606	24.2042
		41	0.00650652	3.50002e-07	8	-0.0331417	19613947	rs13252421	G	C	0.013992	25.9448
		42	0.00155879	2.59998e-06	8	0.00732413	142615222	rs11787216	T	C	0.369086	22.0767
		43	0.00159881	2.59998e-06	9	0.00751368	131923530	rs9696811	C	T	0.686019	22.0856
		44	0.00147851	1.29999e-09	9	0.00897557	34269732	rs10972033	T	G	0.45643	36.8531
		45	0.0062691	1.40001e-07	9	-0.0330485	101884026	rs10988713	T	C	0.014318	27.7902
		46	0.00149634	5e-07	9	0.00752166	13680919	rs1590402	T	C	0.585027	25.2677
		47	0.001477	1e-13	9	-0.0109832	15681694	rs1355171	A	C	0.488844	55.2962
		48	0.00148498	1.79999e-06	10	-0.0070894	111473404	rs10884893	A	G	0.497357	22.7917
		49	0.0020206	9.59997e-09	10	0.0115919	125127645	rs34161520	G	C	0.160381	32.9114
		50	0.00186786	6.80002e-07	10	0.00927913	106766398	rs9783122	A	G	0.192542	24.6788
		51	0.00149689	7.49998e-07	11	0.00740509	104356788	rs1872885	C	T	0.549385	24.4725
		52	0.00147975	1.5e-07	11	0.00776492	115042837	rs11606837	T	C	0.5278	27.5357
		53	0.00154835	1.5e-06	11	0.00744054	57873135	rs10896701	C	T	0.647921	23.0924
		54	0.00148364	3.50002e-06	11	-0.00688596	28785216	rs482202	A	G	0.559927	21.5412
		55	0.00148265	4.49997e-07	11	-0.00747925	46200912	rs2863724	A	G	0.491732	25.447
		56	0.00152874	1.6e-06	11	-0.00732928	30515957	rs11031113	A	G	0.365668	22.9855
		57	0.00151529	1.79999e-06	11	-0.00723511	126666201	rs9326286	G	T	0.389762	22.798
		58	0.00296791	2.69998e-06	12	0.0139359	113225583	rs74533665	A	G	0.06852	22.0479
		59	0.00274837	4.09996e-08	12	-0.0150846	38446861	rs2387807	T	C	0.077893	30.1242
		60	0.00148798	1.5e-07	12	0.00781867	60260089	rs7969045	T	C	0.483932	27.6102
		61	0.00361567	4.30002e-06	13	-0.0166266	84065206	rs73238763	T	A	0.043849	21.146
		62	0.00148344	3.79997e-06	13	-0.0068582	107935480	rs17446175	G	A	0.503103	21.3736
		63	0.00159645	4.39997e-06	13	-0.00733022	21304878	rs2314715	T	A	0.309911	21.0825
		64	0.00168138	3.2e-06	13	-0.00782631	59787228	rs9527954	T	C	0.2678	21.6661
		65	0.00246582	1.5e-06	14	0.0118523	81743718	rs34323725	T	C	0.099334	23.1037
		66	0.00748441	4.39997e-07	14	0.0378159	97886219	rs10137783	C	T	0.009951	25.5289
		67	0.00600399	5e-07	14	0.0301754	48600816	rs145789739	T	C	0.016807	25.2595
		68	0.00179759	9.59997e-07	14	0.00880924	33376513	rs10146532	C	T	0.221126	24.0156
		69	0.00153299	3.50002e-06	14	-0.00711123	29840613	rs1951289	T	C	0.633723	21.5183
		70	0.0014944	4e-09	15	0.00879226	93446869	rs4146837	T	C	0.455561	34.6151
		71	0.00171199	4.39997e-06	15	0.00785866	38662204	rs11635385	A	G	0.7492	21.0714
		72	0.00181632	8.09991e-07	15	-0.00895801	50829185	rs62019153	G	A	0.208639	24.3241
		73	0.0021541	2.59998e-06	15	0.010121	83516968	rs1105714	T	C	0.136045	22.0756
		74	0.00148347	1.6e-09	16	-0.00895091	74166991	rs3964074	C	T	0.546932	36.4062
		75	0.00321805	3.40001e-06	16	-0.0149436	51684006	rs13335365	G	A	0.055825	21.5637
		76	0.00149424	1.2e-06	16	0.0072539	9072085	rs12932179	G	A	0.566515	23.5668
		77	0.00180799	1.2e-07	17	0.00957034	11197508	rs62062058	C	T	0.212657	28.0195
		78	0.00147507	2.80001e-06	17	-0.00690705	79062815	rs9914272	G	T	0.508867	21.9259
		79	0.00150083	2.1e-08	18	0.00840935	74196202	rs36124222	C	T	0.433239	31.395
		80	0.00187173	1.09999e-06	18	0.00911706	45819621	rs72909605	T	C	0.192027	23.7258
		81	0.00241092	6.49995e-07	18	0.0119937	62713786	rs1618942	G	C	0.894919	24.7479
		82	0.00186764	4e-07	18	0.0094658	53254741	rs72932757	T	C	0.193595	25.6878
		83	0.00188666	5.60015e-11	19	-0.0123637	45422160	rs12721051	G	C	0.188393	42.9445
		84	0.00152491	8.99912e-13	19	0.0108944	49259529	rs838133	G	A	0.549354	51.0407
		85	0.00531663	1.7e-06	20	-0.0254422	23674859	rs149747746	T	C	0.020226	22.9
		86	0.00160956	1.09999e-06	21	-0.0078297	38815731	rs2835744	T	A	0.305576	23.6632
	Beef intake	1	0.00251848	1.40001e-06	1	-0.0121641	46767176	rs17413652	A	G	0.133418	23.3282
		2	0.00178777	4.90004e-06	1	-0.00816806	49433003	rs1343431	C	A	0.64797	20.8743
		3	0.00174883	4.30002e-06	1	-0.00804146	75011358	rs6669189	T	C	0.401594	21.1433
		4	0.00187563	1.29999e-09	1	-0.0113754	205308591	rs1105388	T	C	0.300147	36.7822
		5	0.00176936	6.79986e-15	1	-0.0137797	72940273	rs10789340	G	A	0.626712	60.652
		6	0.00192628	4.30002e-06	1	0.00885342	162325823	rs386231	T	C	0.722526	21.1243
		7	0.00177865	9.80009e-09	1	-0.0102001	97743702	rs11165829	G	C	0.35997	32.8871
		8	0.00232531	1.2e-06	1	0.0112895	150958836	rs267733	G	A	0.16093	23.5714
		9	0.00189263	3.40001e-07	1	0.00964844	44677803	rs803370	C	T	0.703379	25.9885
		10	0.0019904	3.59998e-06	1	0.00922066	8947587	rs11121250	C	T	0.74868	21.4606
		11	0.0024334	2e-06	1	0.0115657	3147899	rs10909905	A	G	0.145257	22.5899
		12	0.00188132	2.30001e-06	2	-0.00889046	25593834	rs35800274	C	G	0.308919	22.3317
		13	0.00171667	2.39999e-07	2	-0.00886239	33150932	rs897509	G	A	0.468561	26.6518
		14	0.0258009	2.80001e-06	2	0.120879	205113767	rs34953822	A	C	0.001357	21.9498
		15	0.00215779	1.5e-08	2	-0.0122159	33866464	rs1470610	C	G	0.196185	32.0502
		16	0.00275152	9.09997e-08	2	0.0147037	28301540	rs937813	C	T	0.110097	28.5566
		17	0.00756083	1.09999e-07	2	-0.0401304	43536687	rs139552257	T	C	0.013764	28.1713
		18	0.00186607	3.09999e-06	2	0.00870439	65403970	rs7597864	T	C	0.301298	21.758
		19	0.00173523	2.39999e-08	2	-0.00968628	147946069	rs62169335	T	C	0.543241	31.16
		20	0.00203897	2.59998e-06	2	0.0095811	166942140	rs11904006	T	C	0.227255	22.0804
		21	0.00175587	6.90001e-07	2	-0.00871536	206958722	rs7601686	T	C	0.387082	24.6368
		22	0.00335345	2.69998e-07	2	0.0172427	217951726	rs6739040	G	A	0.072127	26.4378
		23	0.00224164	1.40001e-06	3	-0.0108191	157493952	rs4585149	C	T	0.820451	23.2942
		24	0.00172025	1.40001e-06	3	0.00828915	171323723	rs6791758	C	T	0.448073	23.2185
		25	0.00172774	4.79999e-07	3	-0.00869591	196183257	rs4916505	G	T	0.574662	25.3321
		26	0.00172438	9.60064e-15	3	0.0133533	71034748	rs4676964	T	C	0.510605	59.9666
		27	0.00171579	1.2e-06	3	0.00833309	115119092	rs13073830	G	C	0.519467	23.5875
		28	0.00203926	3.09999e-07	3	0.0104384	135926622	rs645040	T	G	0.773061	26.2012
		29	0.00583803	8.99995e-07	3	-0.028684	81956915	rs115736207	G	A	0.023243	24.1404
		30	0.00243565	3.59998e-07	3	-0.0123998	117508846	rs9861346	T	C	0.854477	25.9178
		31	0.00173721	4.70002e-06	4	0.00795517	187932470	rs6851529	T	C	0.576977	20.9697
		32	0.00173005	8.19993e-08	4	0.00927696	171877419	rs2567950	G	T	0.576734	28.7536
		33	0.00188126	4.20001e-06	4	0.00866037	140873893	rs4863708	A	C	0.292672	21.1921
		34	0.0019519	4.39997e-06	4	0.00896239	79429693	rs28570979	G	A	0.258045	21.0829
		35	0.0035034	1.7e-06	4	0.0167526	131039106	rs13145306	T	C	0.064016	22.8656
		36	0.00175746	3.50002e-07	5	0.00895482	76880966	rs9688272	T	A	0.565804	25.9622
		37	0.00411355	1.7e-06	5	0.0196703	124070735	rs74818437	A	G	0.045792	22.8658
		38	0.00173709	2.80001e-06	5	-0.00813363	88065628	rs11749912	G	A	0.574436	21.9241
		39	0.00196813	2.69998e-06	5	-0.00922825	6473308	rs12652806	C	T	0.741313	21.9851
		40	0.00195102	2.80027e-14	6	-0.0148447	26180634	rs62396185	C	G	0.260057	57.8919
		41	0.00241273	1.89998e-06	6	0.011484	130348257	rs75191738	T	C	0.152029	22.6552
		42	0.00689415	4.49997e-06	6	-0.0316308	102200329	rs62419271	C	G	0.018714	21.0502
		43	0.00310218	1e-06	6	0.0151489	27122444	rs71559014	G	A	0.086254	23.8466
		44	0.00251241	3.89996e-06	6	0.0115965	141820659	rs35556085	A	G	0.133211	21.3045
		45	0.00184192	1.7e-06	6	-0.00881509	40724131	rs4714375	G	T	0.316222	22.9039
		46	0.00272286	9.49992e-07	7	-0.0133452	88511233	rs2107601	T	C	0.110872	24.0214
		47	0.00173914	9.49992e-07	7	-0.00852526	36324938	rs17274957	A	G	0.406895	24.0295
		48	0.00183394	1.40001e-06	7	-0.00884842	74002083	rs11981999	A	T	0.363421	23.2787
		49	0.00172649	2.80001e-06	7	-0.00809402	17583429	rs10247400	G	T	0.570026	21.9785
		50	0.00772431	3.09999e-06	7	0.0360493	51686316	rs117340623	A	G	0.012473	21.7807
		51	0.00178957	4.09996e-07	7	0.00905889	111996952	rs12113634	C	T	0.354867	25.6242
		52	0.00186617	3.69999e-06	7	0.00863884	39083653	rs12670003	A	G	0.299577	21.4292
		53	0.00687599	3.89996e-06	7	0.0317283	85757150	rs188514098	A	C	0.017433	21.2922
		54	0.00171063	2.39999e-08	7	0.00954846	97819047	rs7791463	A	G	0.534781	31.1568
		55	0.00187282	4.30002e-06	8	-0.00860998	93667572	rs7018123	G	A	0.29927	21.1354
		56	0.00596216	2.80001e-06	8	-0.0279118	20785488	rs144160011	G	A	0.021747	21.9163
		57	0.00508482	3.40001e-08	8	-0.0280593	10126532	rs79809011	A	G	0.029465	30.4509
		58	0.00171045	1.7e-06	9	0.00818186	86046111	rs3849868	C	G	0.481242	22.8813
		59	0.00209611	1.5e-09	9	-0.0126658	11526198	rs10959890	C	T	0.212297	36.512
		60	0.00174479	1.29999e-06	9	0.00845232	12285170	rs10283912	T	C	0.519084	23.4673
		61	0.00173293	2.59998e-06	9	-0.00814885	137096064	rs10123094	A	G	0.582104	22.112
		62	0.0018222	5.30005e-08	9	0.00991399	131936055	rs1556147	T	A	0.671661	29.6008
		63	0.00171589	1.10002e-15	9	-0.0137626	15568070	rs9407624	A	T	0.488187	64.331
		64	0.00209919	4.49997e-06	10	0.00963353	126249756	rs12257513	G	A	0.211724	21.0603
		65	0.00171264	2.30001e-06	10	0.00809301	43759795	rs61845699	A	G	0.495754	22.3299
		66	0.00171131	8.9e-09	10	0.00984097	65317045	rs12247907	C	G	0.485752	33.0687
		67	0.0037676	3.29997e-07	10	0.0192329	114238724	rs187160427	A	G	0.057541	26.059
		68	0.0020129	2e-06	10	-0.00956567	53932566	rs7902949	T	C	0.751469	22.5831
		69	0.00235747	1.7e-06	11	0.0112721	126767481	rs11600756	T	C	0.158302	22.8621
		70	0.00482561	3.09999e-07	11	0.0247067	95206468	rs112094422	T	G	0.032387	26.2134
		71	0.00456927	1.89998e-06	11	-0.021779	75530557	rs34465895	G	A	0.038703	22.7185
		72	0.00197045	1.2e-06	11	-0.00955636	112880597	rs1884	C	G	0.251902	23.5208
		73	0.00196775	2.1e-07	12	-0.0102144	22445690	rs2541303	G	A	0.258587	26.9454
		74	0.00173537	4.20001e-07	12	0.00877732	54664097	rs4759074	T	C	0.410294	25.5822
		75	0.00428921	4.09996e-07	12	-0.0217257	130163903	rs34962644	G	A	0.046789	25.6561
		76	0.00171601	4.70002e-07	12	-0.00864798	24025501	rs12829270	A	G	0.480812	25.3973
		77	0.00257414	3.2e-06	12	-0.0119837	39654700	rs7974084	C	A	0.127097	21.6728
		78	0.00171634	3.89996e-06	13	-0.00792092	94155663	rs12872372	A	T	0.544186	21.2982
		79	0.00339788	9.69996e-07	13	-0.0166413	66919913	rs17501421	A	G	0.067947	23.9859
		80	0.001723	4.20001e-06	13	0.00793001	103989730	rs952645	C	T	0.530522	21.1824
		81	0.00747579	1.09999e-06	13	0.0363798	80571300	rs80321956	A	G	0.013238	23.6812
		82	0.00259891	1.2e-07	13	0.013742	50734982	rs2812225	C	T	0.123491	27.9586
		83	0.00567026	3.29997e-06	13	-0.0263625	20006754	rs140748046	C	T	0.025889	21.6155
		84	0.00174967	2.5e-06	14	0.00823392	78788749	rs41476948	A	G	0.39556	22.1462
		85	0.00228056	4.90004e-07	14	-0.0114689	29502262	rs1191468	A	G	0.830977	25.2906
		86	0.00193634	9.90011e-07	14	-0.00947552	41863097	rs74045004	A	T	0.26734	23.9464
		87	0.00171283	5.99998e-08	14	-0.00928024	85668179	rs1442572	A	G	0.474348	29.3554
		88	0.00180931	3.89996e-07	14	-0.00917913	104080042	rs2403202	C	G	0.659776	25.738
		89	0.0021258	2.90001e-06	15	-0.00994177	101143531	rs67616875	A	C	0.202693	21.8716
		90	0.00174992	1.79999e-06	15	0.00835111	50717068	rs7174015	A	G	0.405128	22.7746
		91	0.00647436	2.99999e-07	15	0.0331772	68056480	rs62015188	A	C	0.017759	26.2593
		92	0.00205102	5.89997e-07	16	0.0102424	7974635	rs4131337	G	A	0.222967	24.938
		93	0.00174274	3.50026e-12	16	-0.0121232	53800954	rs1421085	C	T	0.403433	48.3913
		94	0.00214786	1.29999e-06	16	0.010406	9743591	rs72779821	G	T	0.197728	23.4722
		95	0.00304096	4.70002e-07	17	0.0153164	33669329	rs77862656	T	C	0.089418	25.3682
		96	0.00200736	1.5e-07	17	-0.0105505	74618461	rs7220792	T	A	0.755901	27.6245
		97	0.00517185	3.50002e-06	17	-0.0239892	8025557	rs117117111	T	C	0.028454	21.5148
		98	0.00205386	4.70002e-06	18	-0.00940045	70304838	rs9319848	A	G	0.775101	20.9485
		99	0.00172796	4.09996e-06	18	0.00796071	65623877	rs7238302	T	G	0.484256	21.2243
		100	0.00171651	1.7e-09	18	-0.0103387	53412903	rs784251	T	C	0.477649	36.2775
		101	0.00437752	1.2e-06	18	0.0212405	24570647	rs17624102	T	C	0.040777	23.5435
		102	0.00427791	3.79997e-06	19	-0.0197767	47557075	rs112663712	T	C	0.043254	21.3719
		103	0.00179648	2.1e-06	19	-0.00851446	19475088	rs2965199	A	G	0.651065	22.463
		104	0.00274812	4.60002e-08	19	0.0150187	42588999	rs11878917	A	G	0.109688	29.867
		105	0.00236847	3.59998e-10	19	-0.0148514	45411941	rs429358	C	T	0.154226	39.3185
		106	0.00331142	7.19996e-07	19	0.0164135	18772801	rs60255715	G	C	0.072638	24.5681
		107	0.00185031	9.59997e-07	20	-0.00906522	43430968	rs1555302	C	A	0.31176	24.003
		108	0.00281801	1.5e-06	22	0.0135409	48613029	rs9615805	A	G	0.10317	23.0892
		109	0.00209282	2.90001e-11	22	0.0139249	41797547	rs132901	T	C	0.787662	44.2709
	Poultry intake	1	0.00241367	1.89998e-07	1	0.0125747	69279047	rs7531243	C	T	0.829402	27.1417
		2	0.00437285	1.2e-06	1	0.0212189	205494924	rs16855729	T	C	0.046007	23.5459
		3	0.00234535	5.60003e-07	1	0.0117349	190594968	rs12406278	A	G	0.18659	25.0347
		4	0.00327788	2.19999e-06	1	0.0155298	38023822	rs11586828	A	G	0.083767	22.4462
		5	0.0030278	2.5e-06	1	-0.0142563	91001475	rs77118273	A	C	0.100492	22.1696
		6	0.00191444	6.59994e-07	1	-0.00951981	188209948	rs61812638	T	C	0.342423	24.727
		7	0.00268416	9.80009e-08	1	0.0143077	11537441	rs34552305	T	C	0.133289	28.4133
		8	0.00255657	1.89998e-06	1	0.0121711	54775203	rs4927088	T	C	0.149255	22.6643
		9	0.00356191	3.29997e-06	2	0.0165679	228612544	rs114129389	A	G	0.074418	21.6355
		10	0.00182608	3.69999e-07	2	-0.00928407	27684957	rs780108	C	T	0.445288	25.8485
		11	0.00192041	9.40005e-07	2	-0.00941534	227022036	rs13405357	C	T	0.338532	24.0371
		12	0.00183814	3.09999e-06	2	0.00857481	56112440	rs1367228	A	C	0.428783	21.7616
		13	0.00188254	4e-07	2	0.00954067	162101261	rs11678980	A	G	0.461307	25.6843
		14	0.00253089	8.79995e-07	2	0.0124453	70174217	rs72904998	A	G	0.152097	24.1803
		15	0.0029334	4.39997e-07	3	-0.0148206	87938167	rs76536752	A	C	0.107433	25.5263
		16	0.00216705	3.50002e-07	3	0.0110419	138085910	rs4437085	A	G	0.771815	25.9626
		17	0.00181795	4e-07	3	0.0092142	49924940	rs1062633	C	T	0.515928	25.6891
		18	0.00193055	3.79997e-06	3	0.00892698	10605048	rs6803184	A	G	0.334364	21.3818
		19	0.00670976	3.79997e-06	3	0.0310055	170141782	rs146301131	A	G	0.020043	21.3531
		20	0.00189497	4e-06	3	0.00873608	181468876	rs4855038	A	C	0.356624	21.2533
		21	0.00183118	1.09999e-07	3	0.00973141	18152465	rs7625597	T	C	0.53663	28.2415
		22	0.00664771	1.6e-06	4	-0.0318578	102791830	rs72686742	G	A	0.020141	22.966
		23	0.00185701	3.79997e-07	4	-0.00943542	113423989	rs4428348	A	G	0.602122	25.8162
		24	0.00188288	2.69998e-08	4	-0.0104646	140870515	rs9997448	T	C	0.369236	30.8886
		25	0.00708934	1.79999e-06	5	-0.0338467	35937088	rs146594921	C	T	0.016875	22.7939
		26	0.00186069	3.2e-06	5	0.00867004	168257174	rs35758541	C	T	0.398421	21.7116
		27	0.00542243	2e-07	5	-0.0281943	135341462	rs74979260	T	C	0.028858	27.0354
		28	0.00326513	2.69998e-06	5	0.0153241	94250056	rs186095	C	A	0.085455	22.0266
		29	0.00192096	7.79992e-07	5	0.00949118	124304677	rs10060023	C	T	0.666106	24.4119
		30	0.00181925	3.89996e-06	5	0.00839903	167672105	rs1960425	C	T	0.541183	21.3143
		31	0.00187239	1.09999e-06	5	0.0091096	61415727	rs4700474	A	G	0.382001	23.6703
		32	0.00609046	1.89998e-06	5	0.0290112	97761102	rs116366915	T	C	0.023982	22.6897
		33	0.00201103	1.7e-07	6	-0.0105276	26226032	rs811041	G	C	0.284772	27.4044
		34	0.00840363	1.6e-06	6	-0.0403681	80334700	rs144438383	T	C	0.012901	23.075
		35	0.00204892	3.89996e-06	7	-0.0094562	74035116	rs28790681	T	C	0.284172	21.3001
		36	0.00186027	9.49992e-07	7	0.00911726	39043106	rs2696187	C	T	0.58945	24.0201
		37	0.00188191	2.99999e-06	7	0.00879177	153496441	rs28418529	A	G	0.50145	21.8249
		38	0.00182273	1.40001e-06	7	-0.00879508	105002002	rs10224539	C	T	0.460826	23.2827
		39	0.00189723	2.99999e-06	7	0.00885654	126479218	rs929175	A	G	0.356672	21.7915
		40	0.00395996	1.6e-06	7	0.0189861	142600456	rs11976316	G	T	0.055647	22.9873
		41	0.00917223	4.49997e-06	8	-0.0420518	138094172	rs140080258	A	T	0.010638	21.0193
		42	0.00197403	3.29997e-06	8	-0.00917626	34524410	rs7464104	A	G	0.658082	21.6084
		43	0.00201545	3.89996e-06	8	-0.00930781	10274888	rs17767108	T	C	0.2814	21.3279
		44	0.00211886	3.29997e-06	8	0.009861	23080135	rs1000294	A	G	0.247333	21.6589
		45	0.00194283	3.69999e-09	8	0.011458	144258705	rs7829800	G	A	0.670759	34.7813
		46	0.00186033	5.1e-07	9	0.00934686	107826753	rs2937371	T	A	0.428968	25.2435
		47	0.00234577	1.6e-06	9	-0.0112543	137976605	rs7869395	A	G	0.185979	23.0178
		48	0.00181745	1.09999e-09	9	0.0110747	15664421	rs7046351	A	T	0.509739	37.131
		49	0.00291289	2e-06	9	-0.013859	126494475	rs77094162	A	G	0.109754	22.6367
		50	0.00182715	1e-07	9	-0.00973129	127110354	rs7045589	T	C	0.54889	28.3655
		51	0.00756632	2.5e-06	9	-0.0356113	27783217	rs146816149	C	T	0.015833	22.1516
		52	0.00243887	2.19999e-07	11	0.0126381	65599656	rs77779142	T	C	0.166093	26.8525
		53	0.00410734	1.2e-06	11	0.0199709	44837396	rs111536461	A	G	0.052406	23.6413
		54	0.00204725	3.50002e-06	11	-0.00949371	112832813	rs4547132	T	C	0.268818	21.5044
		55	0.0025612	2.59998e-06	11	-0.0120479	11968496	rs79175349	G	A	0.143905	22.1276
		56	0.00186959	4.60002e-06	12	0.00856561	27726200	rs9300175	T	C	0.613689	20.9905
		57	0.00265971	1.79999e-06	13	0.0126853	30941805	rs1275183	G	A	0.864363	22.7474
		58	0.00222761	5.49997e-07	13	0.0111541	58858430	rs9537989	A	G	0.212042	25.072
		59	0.00204095	2.39999e-06	13	-0.00963382	36251925	rs437029	C	T	0.721511	22.2808
		60	0.00655494	2.80001e-06	13	0.0306931	63316093	rs150998270	G	C	0.0202	21.9251
		61	0.00245784	1.2e-06	13	0.011923	95971715	rs11841777	A	T	0.165476	23.5322
		62	0.00232676	4.60002e-06	14	0.0106597	73748498	rs8013402	C	T	0.187744	20.9887
		63	0.00192416	1.29999e-07	14	0.0101576	30122014	rs1959437	C	G	0.342279	27.8675
		64	0.00217176	8.60003e-07	14	0.0106861	101879553	rs10133989	A	G	0.647813	24.211
		65	0.00635272	4.70002e-06	15	0.0290934	74127882	rs76141078	T	C	0.020909	20.9733
		66	0.00192936	1.7e-08	15	-0.0108759	78894339	rs1051730	A	G	0.331381	31.7762
		67	0.00182179	7.10003e-08	15	-0.0098152	83521818	rs1256428	T	C	0.507456	29.0268
		68	0.00744942	2.80001e-07	16	-0.0382454	64723209	rs71390729	C	T	0.015922	26.3579
		69	0.00217022	3.79997e-06	16	-0.0100368	89740823	rs34344257	T	C	0.227519	21.3885
		70	0.00185899	1.6e-08	16	0.0105123	6163838	rs9923768	A	G	0.59853	31.9771
		71	0.00222273	8.30004e-07	16	-0.0109516	14530726	rs113631743	A	G	0.215611	24.2762
		72	0.00244064	2.5e-06	16	-0.0114957	342771	rs12928131	T	C	0.167323	22.1851
		73	0.00188011	1.6e-06	17	-0.00902994	60822590	rs6504119	G	C	0.619769	23.0675
		74	0.00219942	4.90004e-07	17	-0.0110645	43932741	rs4627402	T	C	0.2212	25.3073
		75	0.00188211	5.89997e-09	18	0.0109515	21070280	rs2565017	A	G	0.372697	33.8575
		76	0.00182779	1.2e-06	18	-0.00887892	64551123	rs2195042	A	C	0.539287	23.5975
		77	0.00183527	2.30001e-06	18	-0.00867899	77671112	rs4799106	A	G	0.43145	22.3633
		78	0.00214368	2.30001e-06	18	0.0101346	14424163	rs78693894	T	C	0.24094	22.3507
		79	0.00190089	4.20001e-08	19	-0.0104197	19476365	rs2965200	A	G	0.640011	30.0465
		80	0.00241793	4e-06	20	-0.0111482	21507645	rs59154329	A	G	0.170965	21.2579
		81	0.00217671	4.90004e-06	20	0.00994974	59064185	rs78974715	T	C	0.230637	20.8939
		82	0.00205323	4.70002e-08	20	0.0112177	50999841	rs2426440	G	A	0.732602	29.8491
		83	0.00183838	2.90001e-06	20	-0.00860014	38764006	rs11698621	G	A	0.572681	21.8846
		84	0.00192989	2.99999e-06	22	0.00901456	38865968	rs138421	C	G	0.441054	21.8184
		85	0.00344905	1.7e-07	22	-0.018037	51182399	rs56238942	G	A	0.079338	27.3481
	Lamb/mutton intake	1	0.00816971	3.50002e-06	1	-0.0378944	98559491	rs146908007	T	C	0.008508	21.5147
		2	0.00360729	1.7e-06	1	0.0172845	187033589	rs1474864	T	C	0.043555	22.9588
		3	0.00249124	3.2e-08	1	-0.0137749	243582753	rs56394517	G	A	0.09584	30.5734
		4	0.00172349	1.29999e-06	1	-0.0083286	45926495	rs2055145	G	C	0.236632	23.352
		5	0.0015023	1.29999e-09	1	-0.00912387	72944617	rs7550173	T	A	0.610281	36.8844
		6	0.00752807	2.90001e-06	1	-0.0352099	49662687	rs137969241	T	G	0.010528	21.8756
		7	0.001464	6.80002e-10	1	-0.00903233	6866978	rs660880	A	G	0.51281	38.0641
		8	0.0014707	3.89996e-06	1	0.00679058	25779236	rs7519530	G	T	0.557727	21.3188
		9	0.00434054	9.69996e-07	1	0.0212548	95744298	rs115145470	A	G	0.030056	23.9786
		10	0.00164779	3.29997e-06	1	-0.007663	1722828	rs3737627	A	G	0.270991	21.6268
		11	0.00146699	4.79999e-06	1	0.00671057	187260443	rs12743053	C	G	0.477876	20.9249
		12	0.00314007	1.79999e-09	2	0.0188989	56662691	rs139237013	A	G	0.057668	36.2237
		13	0.00340154	2e-10	2	0.0216304	417167	rs62106258	C	T	0.048562	40.4367
		14	0.00154419	1.79999e-07	2	-0.00805721	621115	rs10180960	T	C	0.347292	27.2249
		15	0.00163727	2.80001e-08	2	-0.00909294	151345113	rs2222760	A	G	0.28089	30.8437
		16	0.00148119	9.8992e-12	2	0.0100844	58177683	rs2678900	G	T	0.427924	46.3529
		17	0.001725	6.80002e-07	2	-0.0085699	181068889	rs35979472	T	A	0.239087	24.6815
		18	0.00146662	8.60003e-07	2	0.00721621	208426257	rs10932201	A	G	0.460852	24.2092
		19	0.00256924	2.59998e-06	2	-0.0120718	176130707	rs11673714	C	T	0.088702	22.0766
		20	0.00183251	1.5e-06	2	0.00880505	156207135	rs62176228	A	G	0.20041	23.0871
		21	0.00146688	2.59998e-07	2	-0.00755984	146114898	rs4422110	T	C	0.534543	26.5604
		22	0.00148473	5.69994e-07	2	-0.00742423	147946069	rs62169335	T	C	0.543217	25.0038
		23	0.00154804	1.09999e-06	2	-0.00755091	55001405	rs2116439	G	A	0.339324	23.7921
		24	0.00147528	1.40001e-07	3	0.00776157	71034748	rs4676964	T	C	0.510683	27.6789
		25	0.00181303	5.89997e-07	3	-0.00905788	62518227	rs62243496	A	C	0.214774	24.9598
		26	0.00147636	7.69999e-09	3	-0.00852476	83786985	rs2140714	G	C	0.557738	33.3409
		27	0.00169718	2.80001e-09	3	-0.010087	175671450	rs12634740	G	T	0.252078	35.3237
		28	0.00153911	5.60003e-07	3	0.00770074	81790970	rs13340130	T	A	0.344985	25.0336
		29	0.00214018	2.59998e-07	3	0.0110248	116750431	rs62266239	T	C	0.136239	26.5362
		30	0.00160449	9.40005e-07	3	0.00786782	25381956	rs10510562	C	G	0.297374	24.0455
		31	0.00156645	1.29999e-06	3	0.00758599	85413180	rs12494242	C	T	0.319482	23.4525
		32	0.00169125	1.89998e-07	3	0.00880286	136020541	rs1711171	C	T	0.749565	27.0913
		33	0.00148245	1.40001e-06	3	-0.00714598	95229880	rs7649005	C	T	0.429984	23.236
		34	0.00165447	1.5e-06	4	-0.00796638	130934004	rs2135928	T	G	0.731597	23.1847
		35	0.00150261	6.1e-07	4	-0.00749386	181254500	rs4861436	C	A	0.60967	24.8723
		36	0.00265755	4.60002e-07	4	0.0133979	105732919	rs74697766	C	T	0.083475	25.4161
		37	0.00542823	4.90004e-06	4	-0.0248015	40095995	rs143364287	T	A	0.02001	20.8755
		38	0.00356678	8.09991e-07	4	0.0175963	172402709	rs115687569	A	G	0.045244	24.3382
		39	0.00220119	3.89996e-07	4	0.0111651	147591808	rs11100930	A	G	0.873532	25.7281
		40	0.00147406	1.2e-08	4	0.008401	93984155	rs6829572	A	G	0.456717	32.481
		41	0.00148125	1.29999e-06	4	-0.00717756	106216667	rs2101975	G	A	0.432138	23.4798
		42	0.00146478	1.2e-07	5	-0.00775736	178325515	rs4444956	G	A	0.489942	28.0467
		43	0.001465	4.60002e-07	5	-0.00738886	19607413	rs2028935	C	A	0.484581	25.4377
		44	0.00148021	2e-07	5	0.00769534	102114414	rs416769	G	A	0.421431	27.0276
		45	0.00148593	2.69998e-09	5	-0.00884199	88065637	rs11743441	T	G	0.574343	35.408
		46	0.00156617	2.80001e-07	5	0.00804884	107541291	rs2966819	G	A	0.321341	26.4111
		47	0.00264501	3.2e-06	5	0.0123167	144214142	rs114210747	T	C	0.084286	21.6836
		48	0.00176447	3.09999e-06	5	-0.00822972	127755996	rs3828661	C	A	0.220885	21.754
		49	0.00155187	2.30001e-06	5	-0.00733935	93180544	rs17594338	A	G	0.332797	22.3667
		50	0.00201025	3.29997e-06	5	-0.00935446	158162106	rs2018466	A	G	0.157034	21.6539
		51	0.0015062	2e-10	5	0.00958232	164566362	rs7447465	C	T	0.619449	40.4738
		52	0.00436437	2.69998e-08	5	-0.0242681	33951693	rs16891982	G	C	0.972143	30.9191
		53	0.00149927	2e-06	5	0.00712127	35335006	rs34503203	G	A	0.388733	22.5607
		54	0.00147716	2.99999e-07	6	0.00756807	54951016	rs11756299	G	A	0.427077	26.249
		55	0.00172948	1.40001e-08	6	0.0098203	51187787	rs994270	G	C	0.234851	32.2416
		56	0.00176386	8.30004e-07	6	-0.00869231	26167710	rs4486004	T	G	0.220928	24.2851
		57	0.00207103	3.69999e-06	6	0.00958501	129406577	rs9321151	C	T	0.145556	21.4196
		58	0.00219431	4e-09	6	0.0129151	37669616	rs62398404	T	C	0.127211	34.6416
		59	0.00148023	2.30001e-06	6	-0.00699821	104468451	rs990396	G	A	0.444433	22.3519
		60	0.00200471	9.49992e-07	6	-0.00982554	30211894	rs4449668	T	G	0.158724	24.0219
		61	0.00148365	3.29997e-06	6	-0.00690007	128172254	rs270026	G	A	0.415168	21.6293
		62	0.00199199	3.50002e-07	6	-0.0101501	48782953	rs2396885	G	A	0.838915	25.9636
		63	0.00152718	2.1e-06	7	0.00724295	127609301	rs1193333	G	A	0.642506	22.4931
		64	0.0017934	1.40001e-09	7	-0.0108498	72878044	rs35797675	G	T	0.215928	36.6005
		65	0.00149333	8.70001e-07	7	-0.00734654	135073047	rs11772832	C	T	0.399832	24.2021
		66	0.00156383	3.29997e-07	7	-0.00798803	96638045	rs1004278	C	G	0.33127	26.0915
		67	0.00186706	2.59998e-06	7	-0.00877788	14207740	rs6960970	C	T	0.803617	22.1035
		68	0.0042317	2.80001e-07	7	0.0217287	14742864	rs77431173	C	T	0.031013	26.3655
		69	0.00162717	2.19999e-06	7	0.00770953	33152756	rs9692506	G	C	0.295144	22.4485
		70	0.00360142	1.89998e-06	7	0.0171482	49859403	rs75188715	A	G	0.043095	22.6719
		71	0.00147337	1e-07	8	-0.00784368	143309504	rs10098073	A	C	0.473422	28.3409
		72	0.00157567	4.49997e-09	8	-0.00924231	4836291	rs4272399	A	C	0.321491	34.4056
		73	0.00170514	2.5e-06	8	0.00802818	71494780	rs268562	T	G	0.756468	22.1673
		74	0.007512	2.69998e-06	8	-0.0352625	27775477	rs141934869	T	G	0.010227	22.035
		75	0.00152304	3.40001e-06	9	0.00707326	37005561	rs6476606	G	A	0.629462	21.5682
		76	0.00146723	2.90001e-22	9	-0.014237	15573753	rs276453	C	A	0.488356	94.154
		77	0.00232634	4.20001e-06	9	0.0107079	2095330	rs7039466	T	C	0.112231	21.1866
		78	0.00155908	5.30005e-09	9	0.00910131	131936055	rs1556147	T	A	0.671626	34.0776
		79	0.00531461	1.89998e-06	9	-0.0253066	88211387	rs41282441	C	G	0.019788	22.6737
		80	0.00826792	1.29999e-06	9	0.0399829	83446447	rs139012851	G	A	0.008066	23.3859
		81	0.00149749	1.09999e-06	9	-0.00730858	122672140	rs10118916	C	A	0.594995	23.8197
		82	0.00147049	4e-07	10	0.00745433	10699419	rs10905778	A	G	0.44429	25.6975
		83	0.00146482	7.90005e-07	10	-0.00723409	102755779	rs10883567	C	T	0.488843	24.3892
		84	0.00234679	1.09999e-06	10	-0.0114315	2639003	rs61836106	A	G	0.110398	23.7277
		85	0.00149457	4.39997e-07	10	0.00755091	64504212	rs224064	C	T	0.603875	25.5249
		86	0.00165779	5.69994e-08	11	0.00900002	112491227	rs2513324	C	A	0.267185	29.4731
		87	0.00169525	2.39999e-07	11	-0.00876103	91575773	rs11019656	G	T	0.246721	26.708
		88	0.00173551	2.69998e-06	11	0.00813898	47099125	rs4315028	C	A	0.232489	21.993
		89	0.00197893	1.80011e-12	11	0.0139533	126587391	rs3909726	A	G	0.836382	49.7154
		90	0.00268204	3.69999e-09	11	0.0158208	31097262	rs673696	T	C	0.080995	34.7956
		91	0.00587358	1.7e-06	12	-0.0281268	18822872	rs142325173	A	G	0.016802	22.9315
		92	0.00148454	2.59998e-06	12	0.00697875	54664097	rs4759074	T	C	0.410304	22.0988
		93	0.00169675	1.09999e-07	12	0.00899997	30169738	rs17547360	C	T	0.248054	28.1348
		94	0.00213024	1.89998e-07	12	0.011102	123791649	rs73231956	C	T	0.138433	27.1609
		95	0.00182433	4e-08	12	0.0100199	60473007	rs6581296	G	C	0.794714	30.166
		96	0.00336036	3.69999e-06	13	-0.0155435	93616413	rs77691530	T	C	0.050175	21.3956
		97	0.00206083	6.29999e-07	13	-0.0102645	95906121	rs17235152	C	T	0.151013	24.8079
		98	0.00151643	3.89996e-06	13	0.00699693	67506934	rs9317624	A	C	0.43763	21.2896
		99	0.00159887	1.09999e-06	13	0.00778776	112682875	rs942038	G	A	0.699979	23.7245
		100	0.00148795	1.5e-06	13	0.00715566	81680792	rs9545596	T	C	0.542545	23.1271
		101	0.00150287	1.40001e-06	13	0.00724394	66208982	rs1412816	T	A	0.610472	23.233
		102	0.00164854	1.80011e-12	13	-0.0116241	55946152	rs3105056	C	T	0.732738	49.7185
		103	0.00161749	3.2e-08	14	-0.00894391	98872110	rs1958801	G	A	0.287998	30.5752
		104	0.00218175	1.5e-06	14	-0.010492	69961658	rs17107024	C	T	0.128848	23.1262
		105	0.00245655	2.99999e-06	15	0.0114771	97179747	rs7183481	A	G	0.099731	21.8279
		106	0.00148113	4.79999e-06	15	0.00677335	79432359	rs12595749	G	A	0.422918	20.9131
		107	0.00146665	3.29997e-06	15	-0.00681736	33520165	rs12908716	G	T	0.532944	21.6062
		108	0.00147218	3.2e-08	16	-0.00814112	74166991	rs3964074	C	T	0.547043	30.5805
		109	0.00146717	3.09999e-06	16	0.00684041	8994192	rs4985061	C	G	0.51397	21.7371
		110	0.0017352	4.70002e-11	16	-0.0114181	5694999	rs55813438	A	G	0.763165	43.2999
		111	0.00150668	4.20001e-06	16	-0.00693323	89543188	rs12935033	T	C	0.379962	21.1752
		112	0.0014804	1.5e-10	16	-0.00948966	28338039	rs2726033	G	A	0.422384	41.0905
		113	0.00148179	4.39997e-08	16	0.00811121	64293179	rs2926119	A	C	0.569417	29.9637
		114	0.00191357	2e-06	16	-0.00909885	19980931	rs7199285	T	C	0.183803	22.6091
		115	0.00378793	1.6e-07	16	-0.0198313	76210598	rs72794909	C	T	0.038747	27.4092
		116	0.00463543	2.19999e-06	16	0.0219517	78719209	rs74032724	G	A	0.026453	22.4261
		117	0.00168802	6.4e-07	16	-0.00840307	4470964	rs6500598	T	G	0.747759	24.781
		118	0.00180034	2e-07	17	-0.0093588	44355602	rs2696532	G	A	0.220149	27.0227
		119	0.00186127	7.90005e-07	17	0.00919189	5124462	rs2439945	T	C	0.193782	24.3887
		120	0.00146514	2.90001e-06	17	-0.0068507	54416747	rs10852981	T	G	0.526409	21.863
		121	0.00457217	1.79999e-06	17	0.0218141	33128801	rs7208329	T	C	0.027221	22.7629
		122	0.00235975	5.30005e-07	17	-0.0118337	16578053	rs72637362	C	T	0.109279	25.1482
		123	0.00219635	1.79999e-07	17	0.0114524	79095144	rs8073904	A	G	0.866978	27.1887
		124	0.00398231	1e-06	18	0.0194755	63348042	rs78621251	G	A	0.03527	23.9169
		125	0.00161593	8.40001e-08	18	-0.00865841	40945604	rs653149	G	C	0.287409	28.7097
		126	0.00230897	4.30002e-08	19	0.0126533	42670527	rs17270057	C	T	0.113347	30.031
		127	0.00202671	2.70023e-19	19	-0.0181966	45411941	rs429358	C	T	0.154171	80.6112
		128	0.00179515	4.79999e-07	19	-0.00903441	3352401	rs11672035	T	C	0.210905	25.3277
		129	0.0015114	3.79997e-06	19	0.00698825	3462045	rs8107139	C	T	0.404513	21.3784
		130	0.00160657	2.99985e-11	22	-0.0106761	41753603	rs11090045	A	G	0.307145	44.1595
		131	0.00151227	2.90001e-10	22	0.00953241	27253353	rs136548	T	C	0.376668	39.7324
		132	0.00152725	1.29999e-06	22	-0.00740299	28330513	rs7287702	G	C	0.360681	23.4959
		133	0.00535849	2.39999e-06	22	-0.025264	36426920	rs117817642	A	G	0.01954	22.2289
	Lobster/crab intake	1	0.00106968	3.59998e-08	1	0.00589168	159613805	rs2808659	A	G	0.090534	30.3359
		2	0.00282805	4.90004e-06	1	0.0129262	53901405	rs115028397	T	C	0.012992	20.8908
		3	0.00290044	3.69999e-06	1	0.0134294	42038763	rs75201015	C	T	0.011387	21.4374
		4	0.00203203	3.59998e-06	1	0.0094155	196373409	rs149134269	A	G	0.024311	21.4691
		5	0.0028189	5.80003e-07	1	0.0140915	194461500	rs114505698	C	G	0.01407	24.9886
		6	0.00211808	2.90001e-06	1	0.00990741	90154907	rs12064617	A	G	0.021416	21.8787
		7	0.0017053	2.90001e-07	1	0.00874646	33656415	rs74919141	A	G	0.033762	26.3057
		8	0.00245368	9.69996e-08	2	0.0130856	46066849	rs55990710	A	T	0.015771	28.4406
		9	0.00324574	2.19999e-07	2	0.0168207	10665513	rs138084455	T	C	0.01024	26.8564
		10	0.00232842	1e-06	2	0.0113748	20942885	rs72784354	T	C	0.017401	23.8645
		11	0.0023898	1.09999e-06	2	0.01163	190650430	rs5742940	A	G	0.017421	23.6822
		12	0.00238074	4.30002e-06	2	0.0109395	240476936	rs74002881	T	C	0.020549	21.1134
		13	0.00367631	2.69998e-07	2	0.0189112	206491524	rs144063850	G	A	0.008006	26.4607
		14	0.00292298	2.5e-06	2	0.0137736	43055666	rs188857983	C	A	0.01125	22.2039
		15	0.00247982	1e-06	2	0.0121302	125661232	rs74525102	C	A	0.016276	23.9267
		16	0.00286168	2.59998e-07	2	0.0147375	84250712	rs186181876	A	G	0.012892	26.5211
		17	0.00175863	3.79997e-07	3	0.0089352	29545682	rs35976064	T	C	0.031006	25.8135
		18	0.00276007	2.1e-08	3	0.0154763	34897350	rs140747487	A	G	0.012504	31.4399
		19	0.00207171	4.70002e-06	3	0.00948424	8413015	rs114108536	G	A	0.02283	20.9572
		20	0.00431053	3.59998e-06	3	0.0199774	125746492	rs144509894	A	G	0.005645	21.4785
		21	0.00409259	1.79999e-07	4	0.0213644	186448766	rs116077835	T	C	0.005826	27.2503
		22	0.00107466	6.80002e-07	4	0.00533654	150854196	rs17688110	C	T	0.087849	24.6583
		23	0.00277592	2.39999e-06	4	0.0130994	187899635	rs151163598	T	C	0.013325	22.2677
		24	0.000980808	2.1e-06	5	0.00465337	10156158	rs6554575	G	T	0.109376	22.5089
		25	0.00212735	4.49997e-06	5	0.00975361	138599375	rs149425396	G	C	0.023571	21.0203
		26	0.00332716	4.49997e-06	5	0.0152662	141557405	rs143578999	A	G	0.008507	21.0524
		27	0.000816927	1.40001e-06	5	-0.00394063	97993896	rs457294	T	C	0.168697	23.2676
		28	0.00126426	1.09999e-06	6	0.0061541	111149129	rs72952065	C	T	0.062807	23.6942
		29	0.00330428	2e-06	6	0.0157043	168066150	rs145421886	G	A	0.011765	22.5876
		30	0.00221354	4.90004e-07	6	0.0111361	49646270	rs112300474	A	C	0.019295	25.3092
		31	0.00106991	5.39995e-07	6	0.00536148	83320368	rs72908058	G	A	0.088936	25.1109
		32	0.00063143	2.5e-06	7	-0.00297131	28545810	rs217514	C	T	0.362738	22.1428
		33	0.00263519	2.99999e-06	7	0.0123002	117355510	rs73215950	G	A	0.015488	21.7865
		34	0.00126083	1e-06	7	0.00616868	78593548	rs10281272	T	A	0.062541	23.9364
		35	0.0014518	2.30001e-06	8	0.00685363	96733329	rs3134489	T	C	0.049111	22.2851
		36	0.00242034	1.29999e-06	8	0.0117012	128444775	rs150869774	C	T	0.016612	23.3719
		37	0.000790723	2.5e-06	9	0.00372345	114643711	rs10981135	C	G	0.180838	22.1732
		38	0.00192312	5.49997e-08	9	0.0104524	93097665	rs73496482	C	A	0.026308	29.5397
		39	0.00239233	4.79999e-06	11	0.0109379	79571606	rs11238016	A	G	0.01647	20.9032
		40	0.000713517	3.79997e-07	11	-0.0036245	132875470	rs1395502	A	T	0.758913	25.8032
		41	0.000653945	3.29997e-06	13	0.00304058	95342732	rs9301989	C	T	0.31759	21.6181
		42	0.00366758	1.29999e-06	15	0.0177322	91007729	rs143728243	T	C	0.007719	23.3751
		43	0.00419873	4.70002e-06	16	0.019217	87972269	rs147611679	T	C	0.005775	20.947
		44	0.00252265	1.2e-06	16	0.0122464	7048508	rs118099326	A	G	0.019317	23.5662
		45	0.00220568	2.1e-06	17	0.0104585	74971946	rs111688892	A	T	0.021132	22.4823
		46	0.00272385	1.09999e-06	18	0.0132645	13867385	rs143695299	T	G	0.013387	23.7138
		47	0.00104596	1.5e-07	18	0.00549425	24370029	rs72878659	T	C	0.093766	27.5914
		48	0.00280113	6.80002e-07	18	0.0139116	31494503	rs147372171	C	A	0.012832	24.6646
		49	0.00366409	1.40001e-06	18	0.0176973	45876747	rs58783475	A	G	0.007232	23.3275
		50	0.00315925	4e-06	19	0.0145627	9614798	rs117123413	C	T	0.009317	21.2472
		51	0.00204178	1.2e-06	19	0.00990234	43950298	rs116918010	C	T	0.022537	23.5204
		52	0.00307655	1.5e-06	19	0.0147994	58331797	rs141887614	A	G	0.011277	23.1391
		53	0.0029885	4.70002e-07	20	0.0150561	59526185	rs6128982	A	G	0.010506	25.3808
		54	0.00298658	1.29999e-06	20	0.014436	35983995	rs75589235	G	A	0.010479	23.3632
		55	0.00203693	8.50002e-07	20	0.0100283	1749682	rs74510013	T	C	0.022906	24.2376
		56	0.00195671	2.39999e-06	22	0.00923687	31242332	rs146893734	T	C	0.025488	22.2835
		57	0.00416631	5.1e-07	22	0.0209311	40937635	rs138793955	T	C	0.005735	25.2387
	Non-oily fish intake	1	0.00190407	1.09999e-07	1	-0.0101043	66370116	rs17417079	T	A	0.24572	28.1608
		2	0.0017008	4.79999e-06	1	-0.00777543	97564729	rs11165780	A	G	0.348649	20.8997
		3	0.00824038	4.39997e-06	1	0.0378533	116862180	rs116616457	A	C	0.011966	21.1014
		4	0.00225683	1.7e-06	1	-0.0108099	43356211	rs17382631	A	C	0.170473	22.9427
		5	0.0016553	7.90005e-09	2	-0.00955354	27730940	rs1260326	C	T	0.604249	33.3099
		6	0.00191996	1.40001e-09	2	0.0116344	144147475	rs16822430	C	T	0.23321	36.7199
		7	0.00634585	2.39999e-06	2	-0.029953	204697332	rs78769094	T	C	0.016523	22.2792
		8	0.00202829	1.40001e-09	2	0.0122842	208205711	rs11680516	C	T	0.202388	36.6802
		9	0.00354624	3.69999e-06	2	-0.0164011	104569126	rs75702120	T	A	0.057741	21.3899
		10	0.00601588	9.29994e-07	2	-0.0295138	86212682	rs150075454	A	G	0.01922	24.0686
		11	0.00761157	3.50002e-06	2	-0.035308	178267355	rs144833909	T	C	0.012271	21.5177
		12	0.00175145	5.1e-07	2	-0.00879815	45170153	rs4953152	A	G	0.310289	25.234
		13	0.00206077	5.49997e-07	3	-0.0103234	185803594	rs79262908	T	C	0.191691	25.0948
		14	0.00163321	1.09999e-07	3	-0.00866728	76733503	rs4993942	G	T	0.470061	28.1631
		15	0.00172892	1.7e-06	3	-0.00827838	115105933	rs7432182	A	G	0.671552	22.9266
		16	0.00164909	2.30001e-06	3	0.00779609	25122201	rs12638455	A	C	0.57835	22.3493
		17	0.00781007	4e-06	4	0.0360181	23854482	rs60132501	T	C	0.011879	21.2682
		18	0.00340151	2e-07	4	0.0176979	44870444	rs1603515	G	A	0.939542	27.0706
		19	0.00163103	1.89998e-06	4	0.0077757	62128825	rs11723103	A	G	0.441581	22.7276
		20	0.00345541	1.7e-06	4	0.016534	17085668	rs13150190	T	C	0.940932	22.8957
		21	0.00335965	3.89996e-06	4	0.0155025	60277449	rs71607209	T	A	0.063641	21.2919
		22	0.00261553	2.99999e-06	5	-0.0122208	167710877	rs4415102	T	C	0.113129	21.8312
		23	0.00170434	8.50002e-08	5	-0.00913035	60855070	rs1445978	C	T	0.635955	28.6986
		24	0.00165684	2.19999e-07	5	-0.00858835	144526632	rs2400169	C	T	0.599948	26.8693
		25	0.00175764	1e-09	6	-0.0107346	69996217	rs3799077	G	T	0.309993	37.3001
		26	0.0021207	1.29987e-12	6	-0.0150377	32761506	rs4318925	T	C	0.177245	50.2808
		27	0.00162193	3.79997e-06	7	0.00749729	111112699	rs56848830	A	C	0.503552	21.3669
		28	0.00162389	4e-06	7	0.0074906	124385842	rs7791045	C	T	0.49032	21.2774
		29	0.00202331	1.79999e-09	7	-0.0121791	73056750	rs6957745	C	T	0.202978	36.2329
		30	0.0016503	2.1e-06	7	-0.00783101	114352862	rs776472	T	C	0.567089	22.5169
		31	0.0016312	2.80001e-08	7	0.00906029	25517103	rs17317920	G	A	0.479238	30.8509
		32	0.00184553	1e-06	7	0.0090212	154213552	rs6953095	C	A	0.260375	23.8938
		33	0.00564792	1.09999e-06	8	-0.0275241	144690402	rs117427411	T	C	0.022823	23.7491
		34	0.00179435	2.69998e-06	8	0.00841708	84643371	rs56399747	G	A	0.291509	22.0043
		35	0.00204283	3.29997e-07	8	0.0104327	8991079	rs55858845	C	T	0.206034	26.0812
		36	0.00168317	1.5e-07	9	0.00883822	116584812	rs12555454	C	T	0.372752	27.5722
		37	0.0029656	9.59997e-08	10	0.0158198	32168803	rs17295822	C	T	0.081299	28.4561
		38	0.00162573	4.70002e-06	10	0.00744033	107401009	rs10884203	C	G	0.494023	20.9453
		39	0.00186372	3.89996e-07	10	-0.00945684	104303748	rs67646802	T	C	0.252994	25.7471
		40	0.00477524	2.1e-06	11	0.0226415	5619811	rs537359676	C	G	0.030526	22.4811
		41	0.00437382	6.59994e-07	11	-0.0217521	82139196	rs117418277	G	A	0.039041	24.7331
		42	0.00240338	1.89998e-07	11	-0.0125083	8003669	rs77956594	C	T	0.131598	27.0863
		43	0.00175132	8.19993e-08	11	-0.00939145	28728332	rs510161	G	C	0.310338	28.7563
		44	0.00627892	4.90004e-06	11	-0.0286779	110179047	rs78744083	A	G	0.016957	20.8604
		45	0.00168404	1.7e-07	11	0.00880133	19422772	rs2702668	G	A	0.634476	27.3143
		46	0.00255244	3.59998e-12	12	-0.0177401	110057250	rs35287743	T	G	0.11583	48.3058
		47	0.00283009	2.90001e-06	12	0.0132308	32984330	rs10844370	C	T	0.090048	21.856
		48	0.00170902	4e-07	12	-0.00866486	46099573	rs11183176	T	G	0.653269	25.7056
		49	0.00177792	2.1e-07	13	0.0092338	28664016	rs7326846	T	C	0.625714	26.9733
		50	0.01558	2.59998e-06	13	0.0732076	50147180	rs76477280	G	A	0.002828	22.0788
		51	0.00165022	1.7e-08	14	-0.00930647	29775132	rs7148387	G	A	0.590715	31.8042
		52	0.00166956	1.40001e-06	14	-0.00806352	100283856	rs35522344	T	C	0.384676	23.3262
		53	0.00176887	4.39997e-06	15	0.0081235	41257608	rs12912887	T	G	0.698048	21.0908
		54	0.00216956	1e-06	15	-0.0106025	95181973	rs55774808	C	T	0.170893	23.882
		55	0.00388356	2.19999e-07	15	0.0201253	35789592	rs55900434	C	T	0.045748	26.8549
		56	0.00323644	1.29999e-06	15	0.015647	87935526	rs62034298	T	C	0.067105	23.3736
		57	0.00186196	1.89998e-07	16	0.00969501	83683945	rs11859365	C	A	0.253728	27.1115
		58	0.00165108	2.49977e-14	16	0.0125875	53806453	rs56094641	G	A	0.404619	58.122
		59	0.00176978	8.79995e-08	17	0.0094691	37886986	rs3809717	A	C	0.306482	28.6271
		60	0.00164351	2.5e-06	17	0.00773339	3638344	rs9674606	A	G	0.439169	22.1408
		61	0.00166475	4.90004e-07	17	-0.00837213	2296014	rs2447091	C	T	0.389888	25.2913
		62	0.00182075	4.20001e-06	18	0.00837391	11133481	rs112858262	C	T	0.277084	21.1521
		63	0.00179397	3.50002e-06	18	-0.00831937	58859363	rs56864124	A	C	0.286504	21.5055
		64	0.00178044	4.30002e-06	18	-0.00818286	1575201	rs9951835	G	T	0.293284	21.1229
		65	0.00172732	3.89996e-06	19	-0.00797177	3226966	rs10421668	A	G	0.331576	21.2991
		66	0.00167625	4.70002e-22	19	0.016184	49259529	rs838133	G	A	0.549409	93.2164
		67	0.00215164	1.6e-06	20	0.010328	52693624	rs6127088	T	C	0.173006	23.0405
		68	0.00235017	1.7e-06	21	0.0112547	25322481	rs10482944	T	A	0.137707	22.9333
		69	0.00305593	1.79999e-06	22	-0.0145976	42689945	rs113253914	T	G	0.081148	22.8178
	Oily fish intake	1	0.00191443	4.20001e-07	1	0.00968328	72114787	rs11576565	A	G	0.488933	25.5837
		2	0.0034659	2.80001e-06	1	-0.0162283	35687815	rs673604	C	T	0.082768	21.9236
		3	0.00192365	1.6e-07	1	0.0100901	177111162	rs6667502	C	T	0.475374	27.5129
		4	0.00237134	5.1e-08	1	0.0129146	201754720	rs903676	A	G	0.21216	29.6601
		5	0.00200381	1.6e-10	1	0.012822	72577950	rs67474621	T	A	0.511777	40.9446
		6	0.00205672	4.90004e-06	1	-0.00939821	10883143	rs10864473	A	G	0.315827	20.8804
		7	0.00195018	7.59994e-07	1	0.00964394	74236278	rs1532480	T	G	0.543284	24.4544
		8	0.00194778	3.29997e-07	1	-0.00994151	38737005	rs4970581	C	A	0.468497	26.0509
		9	0.00194878	7.69999e-08	1	0.0104749	96476240	rs321243	G	T	0.593132	28.8916
		10	0.00200782	3.2e-07	1	-0.0102679	112590140	rs198795	A	T	0.351172	26.1524
		11	0.00225713	3.69999e-12	1	0.0156803	204596454	rs45501495	T	C	0.236013	48.2607
		12	0.00248256	4.70002e-07	1	0.0125087	88436992	rs59733471	T	G	0.182238	25.3877
		13	0.0027052	1.29999e-06	2	0.0131135	207294387	rs2042464	T	A	0.150902	23.4983
		14	0.0031757	3.09999e-06	2	-0.014803	89153249	rs170795	G	T	0.110279	21.7279
		15	0.00210096	8e-09	2	0.0121188	145967878	rs275160	C	T	0.700597	33.2722
		16	0.00270403	1.89998e-07	2	0.0140959	161984465	rs17756423	G	C	0.146961	27.1744
		17	0.00307567	2.90001e-08	2	-0.0170539	49039237	rs55930451	T	C	0.108001	30.7444
		18	0.00195877	2.1e-07	2	0.0101626	137447448	rs4419275	C	T	0.60973	26.9179
		19	0.00195229	1.7e-06	2	-0.00934844	27730940	rs1260326	C	T	0.60429	22.9291
		20	0.00198446	1.09999e-06	2	0.00966526	59171852	rs7561608	C	G	0.385441	23.7214
		21	0.00218294	2.90001e-06	2	-0.0102127	164747772	rs1821849	C	T	0.740066	21.8875
		22	0.00196562	3.50002e-07	2	0.0100127	61436930	rs6709441	T	A	0.383961	25.9479
		23	0.00223629	6.59994e-09	2	0.0129737	77224951	rs55985303	A	G	0.241079	33.6565
		24	0.0019207	3.50002e-10	2	-0.0120492	59488019	rs17050031	T	C	0.4801	39.3546
		25	0.00195963	2.39999e-06	2	-0.00924302	102302978	rs4851487	T	C	0.397051	22.2473
		26	0.00269464	4.39997e-07	2	0.0136154	100576304	rs13023088	T	C	0.148871	25.5304
		27	0.00193238	4e-06	3	-0.00891216	86203406	rs11127924	G	C	0.561086	21.2706
		28	0.00255561	2.1e-06	3	-0.0121239	165785992	rs16850013	A	G	0.169345	22.5058
		29	0.0019438	2.59998e-06	3	-0.00913468	17219137	rs2596668	G	C	0.512826	22.0842
		30	0.00273715	2.99999e-06	3	0.0127866	140173355	rs1427781	T	C	0.142833	21.8228
		31	0.0043122	7.00003e-07	3	-0.0213946	111226958	rs77258251	G	A	0.052213	24.6155
		32	0.00500801	4.30002e-07	3	-0.0253252	117390399	rs6769454	A	G	0.037685	25.5725
		33	0.0019595	4.39997e-08	3	-0.0107265	176822676	rs1201289	G	T	0.394525	29.9656
		34	0.00193636	1.2e-08	3	0.0110446	25099776	rs10510554	C	T	0.569277	32.5331
		35	0.00193122	5.00035e-15	3	0.0151162	71534763	rs1876245	C	T	0.431482	61.266
		36	0.00194991	4.60002e-06	3	0.00893564	157845169	rs9860241	A	G	0.408376	21
		37	0.00386307	1.6e-09	3	-0.0233232	141107612	rs10513136	A	G	0.065424	36.451
		38	0.00225631	4.09996e-06	3	0.0103899	185835281	rs9831061	A	G	0.760049	21.2043
		39	0.00251917	3.59998e-08	3	0.0138824	147076253	rs905575	G	C	0.82397	30.3677
		40	0.00227811	4.39997e-10	3	0.0142105	85517507	rs13070166	A	T	0.228586	38.9106
		41	0.00202374	3.59998e-06	3	0.00937555	48939080	rs4974084	A	G	0.665967	21.4626
		42	0.00198025	8.49963e-14	3	0.0147781	167184878	rs9841174	C	T	0.373913	55.6923
		43	0.00506776	3.50002e-07	3	-0.0258285	70581216	rs144377835	T	C	0.038626	25.9755
		44	0.00244451	1.7e-07	3	-0.0127816	88581056	rs7431970	C	T	0.811484	27.3391
		45	0.00423605	1.09999e-10	3	0.0273225	115214586	rs114497213	T	G	0.05481	41.6023
		46	0.00257399	1.89998e-08	4	0.0144775	14935830	rs7683782	G	C	0.833405	31.6353
		47	0.00215774	1.29999e-06	4	-0.0104283	3381990	rs13138393	A	G	0.282067	23.3575
		48	0.00244881	2.90001e-06	4	-0.0114618	132569965	rs13113700	A	C	0.190347	21.9075
		49	0.0023307	1.09999e-07	4	-0.0123923	30831942	rs6842641	T	C	0.214263	28.2702
		50	0.00324646	5.89997e-07	4	-0.0162143	46757604	rs79655964	C	T	0.097976	24.9445
		51	0.00580214	3.59998e-06	4	-0.0268986	100239319	rs1229984	C	T	0.972778	21.4922
		52	0.00231638	2e-06	4	-0.0110205	150210668	rs4579097	A	G	0.225069	22.635
		53	0.00191598	1.5e-08	5	-0.0108521	166811498	rs10061973	T	G	0.5139	32.0807
		54	0.00233026	4.09996e-06	5	-0.0107329	41396930	rs55688158	G	T	0.229707	21.214
		55	0.0019672	1.09999e-08	5	0.0112394	164518993	rs10076975	C	T	0.381413	32.6428
		56	0.00195814	4.60002e-07	5	-0.00987203	60771688	rs13160801	G	C	0.390228	25.417
		57	0.00200533	1.29999e-06	5	-0.00969394	141426179	rs11747857	T	C	0.372351	23.3683
		58	0.00191687	3.89996e-07	5	0.00972947	85618033	rs34506528	T	C	0.510673	25.7627
		59	0.0019471	1.09999e-07	5	-0.0103287	144467735	rs11740769	T	C	0.413608	28.1393
		60	0.00195478	9.49992e-08	5	-0.0104311	11977349	rs730925	T	A	0.405067	28.4749
		61	0.00198522	5.19996e-07	5	-0.00996473	102143618	rs37013	A	G	0.634982	25.1949
		62	0.00192207	3.10027e-13	6	0.0140098	155847549	rs4869859	C	T	0.449939	53.128
		63	0.00194264	1.5e-07	6	0.0102022	73158346	rs1339229	G	A	0.482877	27.5804
		64	0.00206407	1.40001e-09	6	-0.0125065	32120715	rs1053924	C	T	0.686074	36.7131
		65	0.00198535	3.09999e-06	6	-0.00925434	57340919	rs7749444	T	C	0.469649	21.7278
		66	0.00425606	2.59998e-06	6	0.0199904	129670548	rs17057158	T	C	0.053451	22.061
		67	0.00284003	6.79986e-17	6	-0.0237173	26488860	rs16891727	A	C	0.129814	69.7401
		68	0.00223239	1.09999e-08	6	0.012772	88103149	rs12663865	A	G	0.758185	32.7322
		69	0.00276275	4e-06	6	-0.0127362	33864137	rs6903171	C	G	0.138636	21.2517
		70	0.0019211	8.99995e-08	6	-0.0102698	92220347	rs12189953	T	A	0.45169	28.5774
		71	0.00235386	2e-06	6	-0.0111818	157106114	rs112139144	A	G	0.208794	22.5663
		72	0.00214285	1.6e-06	7	0.0102945	44066905	rs62458738	A	G	0.277598	23.0794
		73	0.00247951	4.70002e-07	7	-0.0124886	77791389	rs56096330	A	G	0.182193	25.3684
		74	0.00249209	1.7e-07	7	-0.0130197	10809637	rs79785912	C	T	0.181432	27.2943
		75	0.00195628	2.69998e-10	7	-0.0123535	95760694	rs6465487	G	A	0.399814	39.8764
		76	0.00192415	2e-07	7	-0.00999932	3475240	rs6965147	T	G	0.452542	27.0061
		77	0.00518135	4.60002e-06	7	0.0237355	114349656	rs957523	C	T	0.035229	20.985
		78	0.00244042	5.30005e-08	7	-0.0132745	14207740	rs6960970	C	T	0.803633	29.5873
		79	0.00244955	2.69998e-06	7	0.0114954	55134272	rs1558542	T	C	0.188603	22.0229
		80	0.00231943	2.49977e-14	7	0.0176735	121947456	rs11767283	G	A	0.221709	58.0605
		81	0.00202551	1.89998e-06	7	-0.00965141	111308595	rs6951862	G	A	0.662359	22.7044
		82	0.00428782	2.19999e-06	7	0.0203022	116559140	rs116900901	G	T	0.053496	22.4187
		83	0.00226362	4.20001e-06	8	-0.0104118	9195378	rs11990096	T	A	0.764747	21.1564
		84	0.00195078	1.79999e-07	8	0.0101847	59816868	rs55871839	C	T	0.417009	27.257
		85	0.00214766	7.89951e-12	8	0.0146906	64604218	rs790564	C	A	0.722952	46.7893
		86	0.0021787	1.09999e-07	8	-0.0115648	51493517	rs6988032	T	G	0.737609	28.176
		87	0.00199088	1.09999e-06	8	0.00971083	143297312	rs11777164	T	C	0.36591	23.7914
		88	0.00194936	2.90001e-14	8	0.0148173	10009949	rs11986122	G	C	0.422568	57.7766
		89	0.00192877	2.69998e-08	9	-0.0107206	15637447	rs9886779	A	T	0.439213	30.8941
		90	0.00206656	1.29999e-06	9	-0.0100098	128695180	rs10819087	G	A	0.687437	23.4613
		91	0.00237303	4.70002e-07	9	0.0119587	14113903	rs573057	C	A	0.211578	25.3957
		92	0.00590332	1.2e-07	9	0.0312797	72936849	rs77869596	G	A	0.02755	28.0757
		93	0.00401052	1.89998e-07	9	0.0208767	83302673	rs77424805	T	A	0.063045	27.097
		94	0.00199784	8.99995e-07	9	-0.00981482	126395188	rs10283413	T	A	0.364827	24.1347
		95	0.00191252	1.09999e-09	9	-0.0116474	106772283	rs552234	A	G	0.495449	37.0889
		96	0.0019684	2.80001e-07	9	-0.0101074	92077132	rs11265908	C	T	0.386734	26.3664
		97	0.00219376	3.40001e-06	9	0.0101871	8141845	rs733069	C	T	0.255823	21.5636
		98	0.00256907	8.9e-07	10	-0.0126279	126692423	rs3781441	A	C	0.168385	24.1606
		99	0.00197108	3.59998e-07	10	-0.0100358	2269933	rs7919624	T	C	0.380026	25.9235
		100	0.00225587	1.29999e-06	10	-0.0109044	64839681	rs79059303	C	T	0.238226	23.3654
		101	0.00203601	2.69998e-06	10	-0.00956158	33845729	rs2601759	C	T	0.66976	22.0545
		102	0.00207341	2.60016e-22	10	-0.0201462	21847178	rs10828250	G	C	0.309332	94.4091
		103	0.00197362	1.7e-08	10	0.0111218	80939219	rs703987	C	G	0.615005	31.7557
		104	0.00193806	9.30037e-11	11	0.0125555	79217391	rs4278546	G	A	0.441085	41.9693
		105	0.00191718	2.59998e-06	11	0.00900939	80768250	rs17414123	T	C	0.493345	22.0833
		106	0.00210253	6.00067e-13	11	-0.0151398	111452040	rs631490	C	G	0.709106	51.8506
		107	0.00195724	2.1e-07	11	0.010166	7938306	rs72484727	A	G	0.39378	26.978
		108	0.00260642	5.99998e-08	11	0.0141226	126596003	rs12576625	C	T	0.839279	29.3588
		109	0.00206615	4.49997e-08	11	-0.0112998	28728332	rs510161	G	C	0.31037	29.91
		110	0.00196377	3.29997e-06	11	-0.00913354	3160388	rs11025569	T	C	0.61544	21.6319
		111	0.0034254	8e-09	11	0.0197559	46390680	rs61882686	A	C	0.085234	33.2636
		112	0.00194153	2.90001e-09	11	-0.0115225	83204132	rs11607886	C	T	0.584407	35.2211
		113	0.00563199	4.20001e-06	11	0.0259261	29517349	rs72887359	G	C	0.029937	21.1909
		114	0.00192308	4.60002e-06	11	0.00881216	58114984	rs4261301	T	C	0.452602	20.9975
		115	0.00301071	7.00003e-21	12	-0.0282201	110057250	rs35287743	T	G	0.115869	87.8572
		116	0.00194046	4.49997e-07	12	-0.0097889	46412001	rs10880887	T	C	0.422692	25.4482
		117	0.00206762	4e-07	12	-0.0104762	23697725	rs7965154	A	C	0.313497	25.6723
		118	0.00220965	8e-10	12	0.0135799	52176235	rs303817	G	A	0.751146	37.7698
		119	0.0020378	4.90004e-06	12	-0.00930854	112233018	rs10744777	C	T	0.326258	20.8659
		120	0.00238592	3.09999e-07	12	-0.012209	94545898	rs3847799	C	A	0.797566	26.1846
		121	0.00265295	1.7e-08	13	0.0149567	54220229	rs1361016	G	T	0.844853	31.7842
		122	0.00223046	1.09999e-08	13	-0.0127449	59412819	rs9597870	G	T	0.245844	32.6499
		123	0.00223476	6.90001e-07	13	0.0110916	72748285	rs7338243	A	G	0.24386	24.6334
		124	0.00273045	8.10009e-09	13	-0.0157428	93477312	rs9301837	A	C	0.143273	33.2425
		125	0.00192275	2e-10	13	-0.0122298	101252635	rs12855717	T	C	0.526774	40.4568
		126	0.00215651	1.9002e-24	13	-0.0220014	55975115	rs3124402	G	A	0.733261	104.087
		127	0.00193287	2.59998e-06	14	-0.00908313	83454485	rs1263459	A	G	0.426008	22.0833
		128	0.00192834	3.50002e-06	14	-0.00895035	25536371	rs7147583	A	G	0.564892	21.5432
		129	0.00196936	3.50002e-08	14	0.0108608	23650191	rs4982738	A	G	0.582899	30.4139
		130	0.00199948	2.99985e-13	14	-0.0145833	29766012	rs1951286	G	T	0.644911	53.1956
		131	0.00211647	7.29995e-08	14	-0.0113956	98886128	rs10137526	T	G	0.287976	28.99
		132	0.00196607	2.5e-08	14	-0.0109641	100279492	rs12896749	C	G	0.384721	31.099
		133	0.0058291	1.89998e-06	14	-0.027795	98092019	rs139348162	T	G	0.031413	22.7368
		134	0.00192478	2.80027e-14	15	0.0146421	47867762	rs28533540	A	G	0.534203	57.8686
		135	0.00206306	2.19999e-06	15	0.00977226	95312071	rs12906962	C	T	0.320345	22.437
		136	0.00236968	3.29997e-06	15	0.0110217	35933286	rs12906493	C	T	0.211093	21.633
		137	0.00201445	2e-07	15	-0.0104793	79472522	rs4778971	G	A	0.589366	27.0614
		138	0.0020015	2.80027e-11	16	-0.0133201	51495068	rs9889161	T	G	0.357929	44.2896
		139	0.00282072	2.5e-06	16	-0.0132797	65808760	rs11648715	G	A	0.132257	22.1643
		140	0.00197398	2.59998e-06	16	-0.00927999	72910491	rs7404229	G	A	0.614177	22.1008
		141	0.00655666	1.89998e-06	16	0.0312201	82538255	rs141652736	C	G	0.022366	22.6726
		142	0.00519868	2.19999e-06	16	0.0245938	9541490	rs117551050	C	A	0.035003	22.3802
		143	0.00194873	2.49977e-21	16	0.0184814	53800954	rs1421085	C	T	0.40341	89.9424
		144	0.00219679	9.3994e-25	16	0.0225669	83683945	rs11859365	C	A	0.253765	105.527
		145	0.00234426	2.30001e-06	16	-0.0110857	20144475	rs1925517	A	G	0.786918	22.3621
		146	0.0028011	1.79999e-06	16	0.0133697	58768129	rs11558171	A	C	0.139895	22.7816
		147	0.00327094	2.90001e-07	17	-0.0167698	31764917	rs72821178	C	T	0.094121	26.285
		148	0.00273746	7.29962e-11	17	-0.0178328	29389026	rs28623270	T	A	0.14872	42.4367
		149	0.00216177	3.09999e-08	17	0.0119643	37817482	rs2271308	C	T	0.733181	30.6305
		150	0.00194478	8.10028e-13	17	-0.013923	44189067	rs7225002	G	A	0.4144	51.2534
		151	0.00230203	3.40001e-06	17	0.0106916	63549261	rs3923087	C	T	0.778602	21.5706
		152	0.00274668	1.29999e-06	17	-0.0132925	77539767	rs74575358	C	T	0.140808	23.4205
		153	0.00260966	4.70002e-10	18	-0.0162522	53431951	rs59355765	T	C	0.160079	38.7842
		154	0.00192681	4.49997e-07	18	0.00972113	22772069	rs4131293	T	C	0.45132	25.4539
		155	0.00202754	1.29999e-07	18	-0.0106989	38222561	rs8182438	T	C	0.335452	27.8444
		156	0.00229212	1.5e-08	18	-0.0129784	35156177	rs7243428	G	A	0.224648	32.0602
		157	0.00208626	7.59994e-08	18	-0.011216	58834567	rs154911	T	A	0.303302	28.9026
		158	0.00277809	1.40001e-08	18	0.0157617	1841371	rs9958909	G	T	0.139718	32.1893
		159	0.00203915	6.19998e-08	18	-0.0110387	73208445	rs12966327	T	C	0.329122	29.3046
		160	0.00198527	3.29997e-06	18	-0.0092322	22701299	rs55701338	C	A	0.367028	21.6257
		161	0.00194012	4.30002e-08	19	-0.0106304	22212505	rs7254235	G	A	0.577254	30.022
		162	0.0028148	1.6e-08	19	-0.0159106	37438329	rs75887709	G	A	0.13588	31.9504
		163	0.0019244	1.50003e-23	19	-0.0192439	49215095	rs4002471	T	C	0.547362	99.9985
		164	0.00223333	2e-09	19	-0.0133895	18467322	rs12983532	T	C	0.251137	35.9436
		165	0.00193429	4.49997e-07	19	-0.00976099	34807541	rs2591847	A	G	0.560973	25.4649
		166	0.00228489	4.49997e-07	20	0.0115315	44780150	rs6074041	A	G	0.229209	25.4706
		167	0.0021452	3.79997e-06	20	0.00990963	49868671	rs6021076	G	T	0.709417	21.3392
		168	0.00194336	5.89997e-07	20	-0.00970447	31329704	rs6119946	A	G	0.42455	24.9365
		169	0.00196172	4.30002e-06	20	-0.00901212	12150042	rs2092910	T	C	0.602684	21.1046
		170	0.00191451	9.20005e-09	20	0.0110001	33036482	rs6059844	G	A	0.495121	33.0123
		171	0.0019184	1.79999e-09	20	-0.011542	61154107	rs6089753	T	C	0.530967	36.1978
		172	0.00220977	1.7e-08	20	0.0124683	12495731	rs6033437	A	C	0.257329	31.836
		173	0.00193719	3.2e-08	21	0.0107114	23340050	rs2827161	G	T	0.422842	30.5736
		174	0.00196369	3.40001e-06	21	0.00911581	34343828	rs4817505	C	T	0.389559	21.5498
		175	0.00198165	4.09996e-07	22	0.0100342	38324323	rs6000943	C	T	0.367797	25.6395
		176	0.00193237	2.1e-06	22	0.00916866	27267178	rs13058717	C	T	0.432315	22.5128
		177	0.00223087	2.70023e-14	22	0.0169856	31750013	rs9606833	C	T	0.243593	57.9711
	Cheese intake	1	0.00271971	2.30001e-06	1	-0.0128558	109817838	rs660240	C	T	0.78475	22.3435
		2	0.00241592	4.79999e-08	1	-0.0131886	154295592	rs6685323	T	C	0.309293	29.801
		3	0.00313612	1.5e-06	1	-0.0150681	234637998	rs519250	T	C	0.851452	23.085
		4	0.0022849	6.90001e-08	1	-0.0123267	77949123	rs7515509	A	G	0.392291	29.1043
		5	0.006331	2.90001e-06	1	-0.0296066	6279118	rs2092412	C	T	0.032327	21.8691
		6	0.00224598	1.79999e-06	1	-0.0107311	156022802	rs11264431	T	C	0.553786	22.8284
		7	0.00339704	4.20001e-08	1	0.0186266	98546134	rs2802530	A	G	0.876502	30.0652
		8	0.0055221	2.19999e-06	1	0.0261608	217544273	rs113067014	A	G	0.04476	22.4436
		9	0.00297694	3.29997e-06	1	0.0138461	33231380	rs6694085	G	T	0.169204	21.6328
		10	0.00233731	1.79999e-08	1	0.0131666	93676011	rs531358	T	C	0.649768	31.7331
		11	0.00225693	1.09999e-06	1	-0.0110049	168900288	rs2900884	A	G	0.450479	23.7757
		12	0.002366	2.1e-06	1	-0.0112241	201797535	rs2644109	T	C	0.335762	22.5046
		13	0.00239493	4.20001e-07	1	-0.0121159	66240228	rs4655801	G	T	0.319577	25.5932
		14	0.00327852	3.40001e-08	1	0.0180965	4670487	rs78876700	A	G	0.137431	30.4671
		15	0.00223587	1.29999e-07	1	0.0118025	23322471	rs10753550	G	C	0.507696	27.8646
		16	0.00314982	6.19998e-07	1	-0.0156983	169082364	rs10919061	T	C	0.148626	24.8389
		17	0.00238156	1.2e-06	2	0.0115601	144685258	rs12467836	A	G	0.334377	23.5612
		18	0.00228091	9.59997e-07	2	0.011176	206346565	rs4675530	G	A	0.587045	24.0079
		19	0.00242283	1.29999e-07	2	0.0127826	162852079	rs4140685	T	G	0.310798	27.835
		20	0.00317671	4.79999e-07	2	-0.0159964	35059642	rs66510028	C	T	0.14494	25.3564
		21	0.00224121	4.39997e-07	2	-0.0113198	81984166	rs1235070	T	C	0.528328	25.51
		22	0.0023153	4.09996e-06	2	-0.0106659	146849925	rs992903	T	C	0.631345	21.2216
		23	0.00284476	3.2e-06	2	-0.0132444	44390369	rs6544743	G	T	0.809095	21.6756
		24	0.00234182	1e-31	2	0.0274418	45154689	rs504675	T	C	0.352634	137.314
		25	0.00340166	6.70039e-11	2	0.0222011	136484232	rs72970243	A	G	0.12044	42.5957
		26	0.00244494	1.2e-09	2	0.0148578	24049453	rs2339928	A	G	0.704069	36.9293
		27	0.00295199	1.29999e-08	2	0.0167923	58405715	rs72810360	T	C	0.174502	32.3585
		28	0.00261651	3.89996e-10	2	0.0163749	166299635	rs1514755	G	A	0.239596	39.1661
		29	0.00239938	1.29999e-06	2	0.0116241	60722040	rs6706648	T	C	0.316385	23.4703
		30	0.0143938	1.7e-06	2	0.0689174	60062234	rs72814382	A	G	0.006649	22.9248
		31	0.00225176	1.7e-07	2	0.011774	219279097	rs7607369	G	A	0.567378	27.3402
		32	0.00245876	1.09999e-06	2	-0.0119686	215153099	rs10175930	A	G	0.29573	23.6948
		33	0.00726316	2.1e-06	2	-0.0344341	233941388	rs11674347	G	A	0.024144	22.4763
		34	0.0022428	1e-10	3	-0.0144972	49890613	rs2352974	T	C	0.48979	41.7816
		35	0.00611459	4e-06	3	-0.0281839	84747224	rs114534035	G	A	0.035065	21.2454
		36	0.00224918	1.09999e-06	3	-0.0109639	117679207	rs817505	C	G	0.544127	23.7618
		37	0.0024812	3.69999e-07	3	0.012611	60838518	rs11130789	T	C	0.714994	25.8329
		38	0.00567262	2.5e-08	3	0.0316294	194803510	rs6774906	C	A	0.040653	31.0894
		39	0.00224121	2.90001e-08	3	-0.0124361	56704919	rs4681981	A	C	0.469086	30.7894
		40	0.00224644	4e-07	3	-0.011389	81498737	rs2372904	G	A	0.465925	25.7028
		41	0.00224106	5.39995e-07	3	0.0112313	44039889	rs2302351	A	G	0.470445	25.116
		42	0.00228781	1.2e-08	3	0.0130245	36915814	rs4296548	G	T	0.609594	32.4101
		43	0.0044606	6.1e-07	3	-0.0222469	141209594	rs79147413	G	A	0.067267	24.8743
		44	0.00328458	2.39999e-09	3	0.0196018	161549397	rs79184944	A	T	0.134346	35.6148
		45	0.00316317	1.40001e-08	3	-0.0179341	68410652	rs62245792	A	T	0.150049	32.1449
		46	0.00827804	9.80009e-09	3	-0.0474668	107637010	rs77742462	G	A	0.020525	32.8793
		47	0.00372871	8.9e-07	3	0.0183258	159158671	rs114121746	T	G	0.099126	24.155
		48	0.00243649	1.79999e-07	3	0.0127092	108024070	rs752179	A	T	0.301387	27.2085
		49	0.0035957	9.90011e-07	3	-0.0175951	187489547	rs114964798	T	C	0.108414	23.945
		50	0.00290562	1.2e-06	3	0.0141229	177333565	rs1965353	C	A	0.815625	23.6248
		51	0.0080266	2.30001e-06	3	0.0378965	58701720	rs111423440	A	G	0.024452	22.2912
		52	0.00231387	1.6e-06	4	0.0111006	94073948	rs2870681	C	A	0.368108	23.0151
		53	0.00226529	2.30001e-07	4	0.0117124	80801878	rs7439876	A	G	0.570648	26.7327
		54	0.00264784	3.40001e-06	4	-0.0122972	16848351	rs17815419	A	T	0.237778	21.5689
		55	0.00350527	1.79999e-06	4	0.0167234	182214915	rs9996848	A	C	0.116485	22.7617
		56	0.00306664	1.9002e-11	4	-0.0205914	17788715	rs73096946	C	T	0.157396	45.0863
		57	0.00228394	2.1e-06	4	-0.0108423	149002841	rs3733421	C	T	0.586825	22.5357
		58	0.00425285	7.00003e-12	4	-0.0291639	103188709	rs13107325	T	C	0.074693	47.025
		59	0.00239979	3.09999e-07	4	0.012276	130846669	rs2968940	A	G	0.681989	26.1677
		60	0.00225751	1.79999e-08	4	-0.0127071	45182527	rs10938397	G	A	0.434462	31.6834
		61	0.00229662	3.29997e-06	4	-0.0106819	133515076	rs67967503	G	A	0.391363	21.633
		62	0.00258904	1.29999e-08	4	0.0147298	170228542	rs4692708	C	A	0.252659	32.3679
		63	0.00232728	2.90001e-07	4	-0.0119446	106138146	rs11735256	C	T	0.640689	26.3417
		64	0.00435152	2.19999e-08	4	0.0243652	61251106	rs4860341	C	T	0.928742	31.3513
		65	0.00307674	2.5e-06	5	-0.0144899	27120060	rs113829457	C	T	0.168177	22.1793
		66	0.00228524	7.39997e-08	5	-0.0122964	62952337	rs6897252	T	C	0.605036	28.9528
		67	0.00224939	2.90001e-06	5	0.010529	107407291	rs289232	A	G	0.554358	21.91
		68	0.00229427	2.39999e-08	5	-0.0128007	87985295	rs26579	C	G	0.586217	31.1298
		69	0.00225472	7.90005e-07	5	-0.0111326	138408956	rs13181793	A	G	0.446142	24.3784
		70	0.00227276	3.09999e-07	5	0.0116368	92891029	rs2029401	G	A	0.586341	26.2155
		71	0.00225903	2.80001e-06	5	-0.0105899	142888276	rs34205186	T	C	0.429912	21.9755
		72	0.0024357	4.09996e-06	5	-0.011219	31300815	rs2330698	A	G	0.300856	21.2158
		73	0.00239287	2.19999e-06	5	-0.0113206	43191033	rs7730004	T	C	0.677618	22.382
		74	0.00369429	9.69996e-07	5	0.0180963	3667173	rs113811945	C	T	0.117076	23.9947
		75	0.00259671	1.89998e-06	5	-0.0123644	166109907	rs59784053	G	A	0.247229	22.6724
		76	0.00227073	3.89996e-08	5	-0.0124766	153597288	rs6873324	C	A	0.425802	30.1898
		77	0.00313691	2e-06	5	0.0149178	67942681	rs40019	G	A	0.150718	22.6154
		78	0.00382155	4.30002e-06	5	0.0175617	124247103	rs12653706	T	C	0.094444	21.118
		79	0.00306548	1.29999e-07	5	0.0162028	96206563	rs66468220	T	C	0.158571	27.9371
		80	0.00279903	1.09999e-06	6	-0.0136524	113217171	rs2086504	C	A	0.203663	23.7904
		81	0.00318877	4.49997e-06	6	0.0146264	136767530	rs1473677	A	G	0.854309	21.0391
		82	0.002633	6.69993e-08	6	-0.0142191	56562047	rs4074103	C	G	0.235074	29.1636
		83	0.00290699	2.49977e-13	6	0.0212756	19028788	rs975303	G	A	0.181313	53.5642
		84	0.00273585	2.30001e-07	6	0.0141429	26145217	rs75499503	T	C	0.220139	26.7233
		85	0.00250387	1.5e-08	6	0.0141706	4478474	rs9504123	C	A	0.274743	32.0296
		86	0.00281271	1.2e-06	6	0.0136639	105445364	rs9377684	G	A	0.196152	23.5992
		87	0.00531531	1.2e-07	6	-0.0281161	153498987	rs78370515	T	C	0.050045	27.9802
		88	0.00223591	1.6e-08	6	0.0126363	62630863	rs1931805	C	T	0.500062	31.9396
		89	0.00409906	2.69998e-07	6	0.0210969	50615935	rs141547796	A	G	0.082364	26.4891
		90	0.00264214	3.89996e-06	6	0.0121911	16966052	rs72829857	G	A	0.234427	21.2898
		91	0.0023259	6.59994e-07	6	0.0115691	29943970	rs2245959	A	G	0.357857	24.7409
		92	0.00388806	1.5e-06	6	-0.0187161	121712292	rs79398870	C	T	0.090813	23.172
		93	0.00252837	1.09999e-06	6	-0.0123081	157313129	rs17342130	G	A	0.267804	23.6973
		94	0.00229199	4.20001e-06	6	0.0105486	165434818	rs376580	A	G	0.61077	21.1818
		95	0.00236851	4.49997e-06	6	-0.0108654	69149444	rs11756671	A	C	0.340658	21.0445
		96	0.00229931	1.2e-06	7	-0.0111723	70109813	rs10269830	G	A	0.600491	23.6096
		97	0.00249985	1.29999e-09	7	0.0151797	140144414	rs113367286	T	C	0.278467	36.872
		98	0.00293452	9.49992e-07	7	0.014384	95551919	rs1873036	T	C	0.176161	24.0261
		99	0.00242443	4.39997e-06	7	0.0111367	21057473	rs12666766	A	C	0.691679	21.1005
		100	0.00417394	6.59994e-08	7	-0.0225413	341167	rs141707337	T	C	0.128581	29.1651
		101	0.00245177	3.50002e-06	7	0.0113742	104576670	rs66905828	C	A	0.296309	21.5219
		102	0.00241006	1.40001e-07	7	0.0127029	54411063	rs10499731	G	T	0.313589	27.781
		103	0.00267855	4.49997e-10	7	-0.0167006	2203808	rs34198643	T	C	0.224165	38.8743
		104	0.00251165	5.80003e-07	7	-0.0125543	67311876	rs1032001	A	T	0.272198	24.9842
		105	0.00241153	1.40001e-09	7	-0.0146166	132526871	rs9649582	T	A	0.317256	36.7372
		106	0.00239456	8.99995e-09	7	-0.0137634	115461436	rs12672200	A	G	0.325794	33.0368
		107	0.00236931	2.19999e-06	7	0.0112203	32360464	rs215629	C	G	0.662354	22.4266
		108	0.00249401	3.79997e-06	7	-0.0115291	39029399	rs12670420	A	G	0.282472	21.3694
		109	0.00281208	2.99999e-06	7	-0.0131277	18158464	rs4721694	G	T	0.199748	21.7932
		110	0.00777371	4.30002e-06	8	0.0357381	42555090	rs78548855	T	G	0.02122	21.1351
		111	0.00225388	2.09991e-16	8	-0.0185161	9173358	rs7012814	A	G	0.473966	67.4894
		112	0.00509251	2.80001e-07	8	-0.0261614	85910509	rs150830434	T	G	0.054609	26.391
		113	0.00294123	3.2e-06	8	0.0137032	22761463	rs17088737	C	T	0.175424	21.7062
		114	0.00236895	4.09996e-07	8	-0.0119967	142611971	rs13266268	T	C	0.388708	25.6454
		115	0.00226925	3.59998e-08	8	-0.0124974	144246027	rs7386207	T	C	0.563517	30.33
		116	0.0034399	5.30005e-10	9	0.0213573	88029000	rs3911016	G	T	0.120938	38.5478
		117	0.00226639	7.69999e-07	9	-0.0112015	109942883	rs1519043	G	T	0.58115	24.4276
		118	0.0155249	4.79999e-06	9	0.0710203	31833678	rs118054760	C	T	0.005792	20.9269
		119	0.002293	1.6e-08	9	0.0129596	124640841	rs4503172	T	C	0.608301	31.9428
		120	0.00416512	3.29997e-06	9	-0.0193747	34361732	rs117371901	T	C	0.078278	21.6378
		121	0.00254348	2e-06	10	0.0120951	13547709	rs6602662	G	A	0.736646	22.6131
		122	0.00246282	2.5e-06	10	0.0115863	107654922	rs35392738	C	A	0.292249	22.1321
		123	0.00497824	2.39999e-08	10	0.0277726	106766879	rs73335955	C	T	0.05334	31.1229
		124	0.00228756	3.29997e-07	10	0.0116829	104106200	rs72845670	C	T	0.392286	26.0828
		125	0.0024057	4.60002e-06	10	-0.0110237	55566406	rs17704703	G	T	0.313535	20.9976
		126	0.004035	4.09996e-08	10	-0.0221467	63682387	rs1806771	G	T	0.087876	30.1251
		127	0.00607897	2.99999e-06	10	0.0283853	73953646	rs78898535	A	G	0.038384	21.8034
		128	0.00280663	2.99999e-06	11	0.0131085	134535457	rs34453616	G	C	0.198148	21.8139
		129	0.00225354	7.39997e-08	11	-0.0121275	57401183	rs1647396	A	G	0.538881	28.9608
		130	0.00224025	5.39995e-07	11	-0.0112308	110033860	rs11213287	C	T	0.472852	25.132
		131	0.00492718	4.00037e-11	11	0.0325373	124942269	rs73024305	C	G	0.054789	43.6078
		132	0.00283438	7.19946e-11	11	-0.0184695	65577516	rs10896050	T	G	0.193171	42.4612
		133	0.00271432	1.09999e-09	11	0.0165432	7946480	rs67238148	T	G	0.217471	37.1463
		134	0.00394827	4.30002e-06	11	0.018139	11573407	rs4282974	T	C	0.908241	21.1062
		135	0.00267988	2.59998e-07	11	0.0137941	63874943	rs683996	T	C	0.223693	26.4944
		136	0.00227272	2.60016e-12	11	0.0159029	43633645	rs7936836	A	C	0.417538	48.962
		137	0.0109535	2e-06	11	0.0520562	30089136	rs145345105	A	G	0.011357	22.5859
		138	0.00224643	3.69999e-06	11	-0.0103925	105826990	rs678349	T	C	0.540435	21.4019
		139	0.00404646	5.30005e-07	11	-0.0202975	77270442	rs150702313	A	G	0.083496	25.1613
		140	0.00236233	7.69999e-07	11	0.0116768	95490754	rs17207890	A	G	0.344241	24.4323
		141	0.00281607	2.30001e-06	11	-0.013295	131841878	rs9735764	G	A	0.203172	22.2889
		142	0.00357388	1.2e-06	11	0.0173807	116671823	rs9667814	G	C	0.887781	23.6512
		143	0.00281988	1.2e-08	11	-0.0160712	89943676	rs12786959	T	A	0.196267	32.4813
		144	0.00238044	2.39999e-07	11	-0.0122974	47466790	rs7925389	T	A	0.326518	26.6876
		145	0.00533031	4e-07	12	0.0270236	120694815	rs71454634	T	C	0.046662	25.7027
		146	0.00230588	1.09999e-08	12	-0.013175	22322789	rs7298331	C	A	0.604531	32.6457
		147	0.00275153	2e-06	12	0.0130693	24174817	rs17481439	A	G	0.210179	22.5608
		148	0.00255161	2.39999e-08	12	-0.0142421	371786	rs524468	G	A	0.260633	31.1543
		149	0.006683	4.30002e-06	12	-0.0307173	34502643	rs75083733	G	C	0.031936	21.1262
		150	0.00297985	2.80001e-10	12	0.0187942	49927148	rs12296440	A	G	0.169681	39.7793
		151	0.00226242	1.29999e-08	12	-0.0128634	107291383	rs1024853	G	C	0.437902	32.3268
		152	0.00280252	2e-07	12	0.0145626	123593485	rs7299943	A	T	0.19929	27.0009
		153	0.00257996	1.5e-08	12	0.0145932	121456616	rs61953351	T	G	0.250366	31.9943
		154	0.00237606	4.60002e-07	12	0.0119837	88303151	rs11104660	A	G	0.664864	25.437
		155	0.00268299	3.2e-06	12	0.0124885	51236501	rs829120	C	G	0.776001	21.6661
		156	0.00225894	9.49992e-08	12	0.0120547	79592680	rs6539284	C	T	0.428819	28.4775
		157	0.00307151	4.60002e-06	13	-0.014079	60073056	rs4886168	C	T	0.161443	21.0106
		158	0.00682041	7.59994e-08	13	-0.0366703	100561834	rs1886032	C	T	0.027912	28.9072
		159	0.00229156	6.70039e-12	13	0.015728	58715219	rs1073242	A	G	0.553825	47.1067
		160	0.0032085	3.59998e-08	13	-0.0176745	89816082	rs11620149	C	T	0.143308	30.3451
		161	0.00233333	1.5e-06	14	0.0112404	68674793	rs1536456	G	A	0.642372	23.2065
		162	0.00245981	2.99999e-06	14	0.0114933	74972008	rs10146812	T	A	0.30014	21.8315
		163	0.00232212	4.90004e-06	14	0.0106082	80038474	rs221418	G	T	0.368889	20.8695
		164	0.00228956	1.79999e-08	14	-0.0128806	30122409	rs17115145	T	C	0.401282	31.6495
		165	0.0024879	3.09999e-06	14	0.0116051	51615152	rs10138053	C	T	0.719171	21.7586
		166	0.00228632	1.7e-06	14	-0.0109543	41134168	rs35760956	G	A	0.404812	22.9558
		167	0.00457338	2.69998e-07	15	-0.023521	66809850	rs72752436	G	T	0.06689	26.4506
		168	0.00274173	9.40005e-07	15	-0.0134431	47711652	rs281219	G	A	0.787849	24.0407
		169	0.00341151	9.69996e-07	15	-0.0167091	96957969	rs35625885	G	A	0.124768	23.9889
		170	0.00232683	3.50026e-11	15	0.0154088	68080886	rs4776970	T	A	0.357982	43.8537
		171	0.00270974	1.5e-09	15	0.0163794	83481880	rs35270670	G	A	0.217962	36.5375
		172	0.00235869	5.80003e-07	15	-0.0117849	41818917	rs1473781	A	G	0.345669	24.9637
		173	0.00340698	6.80002e-09	16	0.0197476	7744180	rs12447542	A	G	0.12558	33.596
		174	0.00262279	2.19999e-10	16	0.016654	1252369	rs61734410	T	C	0.255213	40.3189
		175	0.00224143	1.7e-07	16	0.0117243	8270531	rs8059277	C	T	0.533177	27.3603
		176	0.00229986	1.40001e-09	16	-0.0139355	28535834	rs62034322	A	G	0.379848	36.7147
		177	0.00362075	2e-07	16	-0.0188334	89294381	rs28415940	C	T	0.893535	27.0557
		178	0.00238796	3.79997e-07	16	0.0121299	53456391	rs62048491	C	G	0.324384	25.8023
		179	0.00245893	2.19999e-06	16	-0.0116458	65157443	rs6498981	G	A	0.709218	22.4308
		180	0.00924504	1.6e-07	16	-0.0484087	70358495	rs61757207	G	A	0.014775	27.4175
		181	0.00252205	9.90011e-09	16	0.0144554	71992817	rs71386942	A	C	0.268947	32.8512
		182	0.00250704	1.09999e-07	16	-0.0132978	68323115	rs7185391	G	T	0.72481	28.1342
		183	0.00229169	1.5e-09	16	0.0138485	30918487	rs11649653	G	C	0.38208	36.5167
		184	0.00336605	3.89996e-06	16	-0.0155401	3411636	rs117309393	G	A	0.126631	21.314
		185	0.00324329	7.90005e-10	17	0.0199382	46675977	rs919109	C	G	0.138752	37.7919
		186	0.00304376	3.59998e-12	17	-0.0211557	44794558	rs12951057	G	C	0.165627	48.3094
		187	0.00256857	3.69999e-11	17	0.0169937	61998469	rs2854175	A	C	0.257474	43.7715
		188	0.00281146	7.90005e-08	18	0.0150954	40985651	rs614132	G	A	0.196345	28.8286
		189	0.00223594	2.60016e-14	18	0.0170282	21143739	rs2960578	G	T	0.496281	57.9983
		190	0.00225868	9.49992e-09	18	0.0129646	44829435	rs1434511	T	C	0.455286	32.9463
		191	0.00243368	1.6e-06	18	-0.0116808	58853324	rs242643	G	A	0.303008	23.0365
		192	0.0022372	9.69996e-07	18	-0.010958	50894725	rs62098037	T	C	0.524829	23.9911
		193	0.00268068	3.2e-06	18	-0.0124774	77579773	rs7236339	A	G	0.227742	21.6649
		194	0.00298047	3.50002e-07	19	-0.0151772	45392254	rs6857	T	C	0.170113	25.9306
		195	0.00294287	8.9e-07	19	0.0144635	32200518	rs11669334	T	G	0.180244	24.1548
		196	0.00233706	3.09999e-06	19	-0.0108991	4582702	rs7259537	T	C	0.364035	21.749
		197	0.00241026	4.40048e-17	20	-0.0202495	35528475	rs1291145	C	T	0.685848	70.5828
		198	0.00255038	6.1e-07	20	-0.0127209	61443660	rs3204347	A	G	0.260676	24.8785
		199	0.00840003	2.59998e-06	20	0.0394721	18958756	rs77837876	C	T	0.019681	22.0809
		200	0.00239492	3.29997e-08	20	0.013226	51296552	rs6126641	A	G	0.336196	30.4981
		201	0.00269662	1.89998e-07	20	0.0140364	40025314	rs34423638	G	A	0.223112	27.0938
		202	0.00333543	2.99999e-06	20	0.0155763	62859179	rs6089798	G	A	0.128796	21.8084
		203	0.00223801	4.60002e-06	21	-0.0102578	31646807	rs2832747	T	C	0.469081	21.0079
		204	0.00231411	1.6e-06	21	0.0111138	18235587	rs2824098	G	A	0.624689	23.0651
		205	0.00288659	2.59998e-07	21	-0.0148748	47145374	rs2838986	G	A	0.816204	26.554
		206	0.00277121	4.20001e-07	22	-0.014019	31175525	rs136309	A	C	0.205461	25.5914
		207	0.00364674	1.10002e-11	22	0.0247617	41992169	rs62236533	A	G	0.108791	46.1051
	Feta intake	1	0.00384101	1.09999e-07	1	0.0203958	210720032	rs12038201	A	G	0.014764	28.1953
		2	0.000997521	7.10003e-07	2	0.00494699	169683061	rs10198693	A	G	0.308313	24.5937
		3	0.00578881	1.29999e-06	2	0.0280227	112647762	rs75355354	C	A	0.007606	23.433
		4	0.000950277	2.39999e-06	2	-0.00448314	164952970	rs268264	G	A	0.618157	22.2562
		5	0.00127657	4.70002e-06	3	-0.00584143	196314752	rs6583325	G	A	0.83296	20.938
		6	0.00197783	4.90004e-07	3	0.00994874	150091280	rs35405640	A	C	0.058021	25.3014
		7	0.0014062	2.39999e-07	3	0.00726325	82490128	rs35061773	C	T	0.121668	26.6781
		8	0.00303993	4.49997e-06	4	0.0139385	40341460	rs184763755	A	G	0.025336	21.0228
		9	0.00474161	1e-07	5	0.0252438	71397370	rs4704539	T	G	0.009508	28.3429
		10	0.00572093	4.09996e-06	7	0.0263378	93555772	rs60039560	A	T	0.006931	21.194
		11	0.00525707	2.5e-06	9	0.0247649	95915598	rs145057861	C	T	0.008063	22.1908
		12	0.00611221	9.29994e-08	10	0.0326418	135335406	rs75024835	T	C	0.006975	28.5193
		13	0.00435723	1.5e-06	10	0.0209606	120073889	rs146508185	A	C	0.012158	23.1405
		14	0.00578515	2.99999e-06	11	0.0270195	2525941	rs149156175	T	C	0.006689	21.8128
		15	0.00297651	2.99999e-06	11	0.0138988	93236432	rs2605616	A	G	0.024621	21.8035
		16	0.00291637	4.90004e-06	12	0.0133306	47818895	rs73105356	G	A	0.026427	20.893
		17	0.00167263	2.5e-06	12	0.00787886	108733778	rs11113827	C	G	0.083879	22.1878
		18	0.00218936	4.30002e-07	12	0.0110644	31001140	rs144136424	T	C	0.047233	25.5392
		19	0.00237578	2.1e-06	12	0.0112716	24026543	rs16926827	T	C	0.039759	22.5084
		20	0.00601023	6.80002e-08	12	0.0324353	126611320	rs7968398	T	C	0.005926	29.1233
		21	0.0048066	2.69998e-06	12	0.0225459	45274179	rs2710434	G	A	0.009321	22.0012
		22	0.00243396	1.40001e-06	12	0.0117504	53462326	rs11170392	G	A	0.037544	23.3059
		23	0.0034154	3.09999e-06	15	0.0159207	42082356	rs117582379	T	C	0.018761	21.7284
		24	0.00247654	1.89998e-06	16	0.0118069	77351080	rs118012660	C	T	0.035484	22.7283
		25	0.00390264	4.90004e-07	16	0.0196241	48974929	rs117998163	G	A	0.015112	25.2842
		26	0.00313496	4.09996e-06	20	0.0144328	44227993	rs112947150	C	T	0.022558	21.1945
		27	0.00386697	1.6e-07	20	0.0202742	58885822	rs112543687	T	C	0.016149	27.4873
		28	0.00381141	3.69999e-06	21	0.0176391	43353499	rs142010203	A	G	0.014828	21.4175
		29	0.00286516	3.50002e-06	21	0.0132838	35883331	rs41313001	A	G	0.027646	21.4948
	Bran cereal intake	1	0.0173794	4e-07	2	0.0881054	188361954	rs8176599	T	G	0.007383	25.6993
		2	0.0179222	3.50002e-06	6	0.0831047	13878168	rs149553233	T	A	0.007776	21.5008
		3	0.0143405	2.5e-06	7	0.0675372	151562870	rs558086810	T	C	0.012799	22.1791
		4	0.00944091	2.19999e-06	7	0.0447347	26955310	rs76586744	T	C	0.025482	22.4516
		5	0.00967264	2.39999e-06	16	-0.0456099	2230812	rs185628064	A	G	0.026712	22.2339
	Tea intake	1	0.00820997	3.2e-06	1	0.0382239	180067167	rs145322337	A	G	0.018496	21.6763
		2	0.0043341	1.2e-07	1	0.0229331	96291273	rs111256141	A	G	0.064575	27.9979
		3	0.00217078	1e-10	1	0.0140328	150722844	rs11587444	G	A	0.393464	41.7883
		4	0.00218232	4.20001e-08	1	-0.0119604	93552187	rs11164870	G	C	0.604574	30.0367
		5	0.00225306	4.90004e-07	1	-0.0113292	244015295	rs12752825	G	A	0.370955	25.2843
		6	0.00235114	4.09996e-06	1	0.0108338	214177979	rs2289002	C	T	0.286793	21.2326
		7	0.00436534	8.30004e-07	1	0.0215152	154559876	rs144412359	C	T	0.064816	24.2914
		8	0.0021747	4.30031e-13	1	-0.0157568	174189269	rs56188862	C	T	0.387454	52.4971
		9	0.00245804	1.5e-07	1	0.012908	26757548	rs9438548	T	C	0.751287	27.5764
		10	0.00258755	1.6e-06	1	-0.0124061	2721576	rs897623	G	A	0.783038	22.9875
		11	0.00372361	8.70001e-07	1	-0.0183197	50504100	rs35596618	G	A	0.088625	24.2051
		12	0.00317418	7.29995e-07	1	-0.0157238	95992206	rs2027239	G	A	0.872692	24.5386
		13	0.00223143	3.2e-07	2	0.0114113	233560587	rs12997185	T	A	0.354507	26.1518
		14	0.00213299	6.59994e-07	2	0.010607	201247780	rs1020111	A	G	0.538584	24.7289
		15	0.00260325	2.90001e-09	2	-0.015454	58515375	rs1156588	G	A	0.210071	35.241
		16	0.00242832	1.40001e-07	2	-0.0127984	40558923	rs35970998	G	A	0.26343	27.7778
		17	0.00212829	2e-06	2	0.0101216	172833107	rs62183766	T	C	0.55299	22.617
		18	0.00212705	2e-06	2	0.0101175	50376687	rs2678228	T	G	0.505603	22.625
		19	0.00221032	6.80002e-07	3	0.0109776	69475108	rs7640488	A	G	0.636939	24.6662
		20	0.0130268	3.79997e-06	3	-0.0602216	127114320	rs140303651	T	G	0.007689	21.3711
		21	0.00220846	1.40001e-06	3	0.0106416	136195788	rs1394094	T	A	0.641313	23.2184
		22	0.00212277	1.09999e-06	3	-0.0103491	71531708	rs11715828	C	T	0.481196	23.7683
		23	0.00340563	1.89998e-08	3	0.0191505	50239803	rs57462170	A	G	0.108773	31.6201
		24	0.0024409	1.6e-06	3	0.0117139	42213816	rs4683352	C	T	0.747898	23.0304
		25	0.00337409	8.9e-07	3	0.0165837	116131936	rs1712999	G	A	0.111043	24.1573
		26	0.0041317	2.90001e-06	3	0.0193405	96069913	rs13316505	T	C	0.070608	21.9117
		27	0.0021557	1.7e-09	3	0.0129948	89525505	rs2117137	G	A	0.405148	36.338
		28	0.00239162	2.19999e-06	3	0.0113222	183990230	rs73187605	T	C	0.268564	22.4117
		29	0.00453216	1.5e-06	3	0.0218269	9541149	rs111747345	T	C	0.057832	23.1938
		30	0.00233098	1.09999e-06	4	0.0113565	61982282	rs11131298	A	G	0.291462	23.7361
		31	0.00462207	5.60003e-08	4	-0.0250998	134454874	rs114002124	A	G	0.059814	29.4894
		32	0.00221962	2e-06	4	0.0105489	28492865	rs4692053	A	C	0.350183	22.5868
		33	0.00250278	4e-07	4	0.0126857	185664774	rs4862411	C	T	0.76631	25.691
		34	0.00235729	4.49997e-06	4	-0.0108136	18246160	rs6822218	G	A	0.719732	21.0432
		35	0.00466987	1.89998e-07	4	-0.0243457	2142094	rs111285082	A	G	0.054501	27.179
		36	0.002145	2.1e-06	4	-0.0101774	67831581	rs2318540	G	T	0.572567	22.5122
		37	0.00335608	5.30029e-15	4	-0.0262435	89039082	rs1481012	G	A	0.112209	61.1473
		38	0.00531233	8.09991e-07	5	0.0262071	178794691	rs79494947	A	G	0.047005	24.3369
		39	0.00238353	7.00003e-13	5	-0.0171147	152031650	rs72797284	G	A	0.270797	51.5579
		40	0.00251552	1.89998e-06	5	0.011975	130891101	rs984616	T	C	0.769808	22.6618
		41	0.00219008	4.30002e-07	5	-0.01107	103733250	rs2403304	C	T	0.371445	25.549
		42	0.00212881	4.49997e-06	5	0.00976184	96166026	rs41135	C	T	0.472473	21.0275
		43	0.00366949	8.30004e-07	5	-0.0180829	142085997	rs7723040	T	C	0.09132	24.2841
		44	0.0021375	4.30002e-08	5	0.0117117	60465365	rs34619	A	G	0.430905	30.021
		45	0.00257896	2.69998e-06	6	0.0121042	155915741	rs9478663	A	G	0.215483	22.0283
		46	0.00213302	3.09999e-08	6	-0.0118039	137222671	rs7757102	G	A	0.555426	30.6238
		47	0.00414574	4.70002e-06	6	0.0189819	20297823	rs111628390	T	C	0.06999	20.964
		48	0.00261129	5.10035e-17	6	0.0218943	51283110	rs2478875	G	A	0.208758	70.2991
		49	0.00297167	3.79997e-06	6	0.0137292	31020271	rs9262602	G	A	0.149061	21.3446
		50	0.00212816	2.1e-07	6	0.0110548	11492836	rs11752836	G	A	0.535977	26.9831
		51	0.00309077	3.89996e-07	6	0.0156832	65252468	rs16895478	C	G	0.137383	25.7474
		52	0.00221507	8.40001e-07	6	0.0109128	78135205	rs2207055	A	C	0.351158	24.2714
		53	0.0125823	1.09999e-08	6	-0.0719337	137095269	rs149805207	G	A	0.008538	32.6846
		54	0.00219507	3.40017e-76	7	0.0405506	17284577	rs4410790	C	T	0.631224	341.268
		55	0.00327969	2.80001e-06	7	-0.0153692	44185955	rs76323047	G	A	0.119144	21.9601
		56	0.0033749	2.59998e-06	7	-0.0158727	140124826	rs10244642	C	T	0.111382	22.1196
		57	0.00215659	5.19996e-10	7	0.0133969	141673345	rs713598	G	C	0.402254	38.5897
		58	0.00227378	3.89996e-06	7	0.0104975	117594838	rs1156954	A	G	0.323659	21.3144
		59	0.00218542	1.09999e-08	7	0.0125013	39293033	rs9648476	A	G	0.622954	32.7219
		60	0.00211815	3.50002e-06	7	-0.0098298	75499311	rs10281069	T	C	0.483382	21.5364
		61	0.00288879	2.69998e-06	7	0.013558	157786074	rs10807652	A	G	0.836945	22.0271
		62	0.00681204	2.19999e-09	7	0.0407321	17558580	rs141071726	A	G	0.026713	35.7534
		63	0.00236195	1.59993e-22	7	0.0230655	75616105	rs17685	A	G	0.277512	95.3635
		64	0.00249241	4.09996e-07	7	0.0126178	13329118	rs17655642	C	T	0.237112	25.6287
		65	0.00315485	1.6e-06	8	0.0151438	65428296	rs13270248	G	A	0.13793	23.0415
		66	0.00235432	7.90005e-09	8	-0.0135837	22088975	rs13282783	T	C	0.285899	33.2892
		67	0.00234529	2.80001e-06	8	-0.0109813	103639193	rs7840343	A	G	0.286632	21.9236
		68	0.00503141	5.39995e-07	8	0.0252136	34285545	rs80318442	G	T	0.048387	25.1124
		69	0.00250817	2.39999e-07	8	-0.0129504	93177709	rs7825157	T	C	0.76645	26.6594
		70	0.00213619	3.79997e-07	8	-0.0108441	9173358	rs7012814	A	G	0.474035	25.7695
		71	0.00273191	6.1e-09	9	0.0158824	7054124	rs56348300	G	C	0.184619	33.7985
		72	0.0023902	3.09999e-06	9	0.0111416	122581537	rs2416721	T	A	0.730502	21.7282
		73	0.00218223	4.79999e-06	9	-0.00998426	9471965	rs4451355	T	A	0.619696	20.9329
		74	0.00230966	1.2e-06	9	0.0112202	11379382	rs1160807	T	C	0.693549	23.5995
		75	0.00500526	8.70001e-08	9	0.0267854	81821528	rs72748419	G	T	0.047039	28.6379
		76	0.0029523	4e-06	9	0.0136146	34394209	rs142655113	A	G	0.151578	21.2661
		77	0.00211787	1.89998e-06	10	0.0100955	75760702	rs12357316	G	A	0.525272	22.7224
		78	0.00216898	1.89998e-08	10	-0.0121906	129152608	rs10764990	A	G	0.607155	31.5891
		79	0.00232402	1.7e-06	10	0.0111186	131475845	rs7095819	A	G	0.305039	22.8886
		80	0.00229161	2.59998e-06	10	-0.0107698	65344397	rs12765951	C	G	0.31146	22.0868
		81	0.0022823	1.6e-08	10	0.0129023	86850616	rs2351187	A	G	0.318935	31.9585
		82	0.0021142	2.39999e-07	10	-0.0109173	87448297	rs2351822	A	C	0.504752	26.6647
		83	0.00240435	2.90001e-07	10	-0.012338	10205581	rs56019762	A	G	0.265396	26.3325
		84	0.00211975	1.29999e-09	10	-0.0128727	12692902	rs10752269	A	G	0.506082	36.8781
		85	0.0021188	7.29995e-07	10	0.0104968	94485621	rs2497305	T	C	0.476253	24.5432
		86	0.00218456	9.69996e-07	10	0.0106992	107444714	rs1421488	A	G	0.382253	23.9868
		87	0.00818074	4e-07	10	0.0414755	29998422	rs75396527	A	G	0.01819	25.7037
		88	0.00219355	7.89951e-12	11	0.0150037	16286183	rs10741694	C	T	0.627915	46.7843
		89	0.00232419	1.2e-06	11	-0.011267	13292281	rs12295734	C	G	0.705321	23.5002
		90	0.0023049	5.60003e-08	11	0.0125211	47260319	rs901746	G	A	0.302152	29.5107
		91	0.0027075	1.89998e-07	11	-0.0140953	27679916	rs6265	T	C	0.188448	27.1025
		92	0.00224973	2.99999e-09	11	-0.0133414	59192089	rs1453548	A	T	0.664929	35.1674
		93	0.00219309	7.79992e-08	11	0.011783	118970878	rs603826	C	A	0.37138	28.8667
		94	0.00260905	2e-08	11	-0.0146481	1679769	rs17245213	A	G	0.208046	31.5207
		95	0.00339916	8.30004e-07	12	0.0167514	104365450	rs4135060	A	G	0.109363	24.2861
		96	0.00285559	2.39994e-14	12	0.0217813	11284772	rs977474	T	C	0.833746	58.18
		97	0.00246657	1.6e-07	12	-0.0129215	72826693	rs10082992	A	C	0.244039	27.4433
		98	0.00294771	7.39997e-07	12	0.0145935	112040904	rs11613633	A	C	0.16513	24.5102
		99	0.00219021	5e-07	12	-0.0110072	72409782	rs10879354	T	C	0.610481	25.2569
		100	0.00268464	5.30005e-07	13	0.0134647	35930744	rs1197850	G	T	0.193006	25.1547
		101	0.0027166	3.50002e-08	13	-0.0149842	56444529	rs2645929	G	A	0.813066	30.4238
		102	0.00218817	2.1e-06	13	0.0103804	89234115	rs9521405	G	A	0.625421	22.5042
		103	0.00216546	3.69999e-08	13	-0.0119163	111531264	rs6829	T	C	0.596155	30.2817
		104	0.00213314	3.79997e-08	13	-0.0117331	80168720	rs2783129	G	C	0.484878	30.2541
		105	0.00216733	2.90001e-06	13	-0.010135	31818884	rs1475283	G	A	0.59435	21.8673
		106	0.00245655	4.09996e-08	13	-0.0134812	100272019	rs17576658	A	G	0.247081	30.1165
		107	0.00213027	9.59997e-07	14	0.0104376	29735938	rs1950709	A	G	0.541283	24.0066
		108	0.00218864	1.40001e-06	14	0.0105589	69466699	rs1275193	A	C	0.374913	23.2748
		109	0.0022183	8.19993e-08	14	0.011894	80102233	rs34940743	G	A	0.347218	28.7484
		110	0.00240098	2.30144e-109	15	0.0533453	75027880	rs2472297	T	C	0.262049	493.643
		111	0.00243763	2.19999e-06	15	0.0115423	69590707	rs7172571	A	G	0.748285	22.4206
		112	0.00239605	9.69996e-07	15	0.0117333	40630913	rs72733403	T	C	0.272816	23.9799
		113	0.00294243	3.69999e-10	15	-0.0184399	60902512	rs12591786	T	C	0.158804	39.2738
		114	0.00289017	2.99999e-06	16	-0.0134991	2367878	rs323065	T	C	0.174201	21.8153
		115	0.00212806	6.49995e-08	16	-0.0114998	73915896	rs12446615	G	A	0.567429	29.2019
		116	0.00580893	4.60002e-06	16	-0.0266111	82867950	rs12920407	A	G	0.034712	20.9861
		117	0.0021433	4.90004e-11	16	-0.0140923	53799847	rs9937354	A	G	0.424074	43.2311
		118	0.00248078	6.90001e-08	16	-0.0133777	3316340	rs224240	A	G	0.240571	29.0793
		119	0.00220122	2.59998e-08	16	0.0122457	24717600	rs9302428	G	C	0.635799	30.9484
		120	0.00218206	7.79992e-08	16	0.0117213	62904022	rs1428831	G	A	0.381622	28.8547
		121	0.00220628	5.49997e-07	17	0.0110512	61971635	rs2665811	C	T	0.638353	25.0897
		122	0.00212758	4.39997e-07	17	0.0107427	77797634	rs1285244	G	A	0.462694	25.4949
		123	0.00241846	2.5e-06	17	0.0113902	27658905	rs58864227	T	C	0.317696	22.1811
		124	0.00298901	4.30002e-06	17	0.0137428	15959537	rs11657857	A	G	0.14766	21.1395
		125	0.00218318	4e-08	17	-0.0119879	40819809	rs2279844	A	G	0.379343	30.1512
		126	0.00220689	3.79997e-06	18	-0.0101945	31612400	rs1941356	T	C	0.638236	21.3387
		127	0.00272786	8.9e-08	18	0.0145871	52753099	rs62092408	A	G	0.191106	28.5951
		128	0.00214573	2.69998e-06	19	-0.0100688	47769120	rs7248282	T	C	0.420129	22.0193
		129	0.0022472	1.69981e-11	19	0.0151149	19410622	rs4808193	C	T	0.335324	45.2403
		130	0.00340427	1.79999e-06	19	0.0162536	42588999	rs11878917	A	G	0.109678	22.7955
		131	0.00232117	1.7e-08	19	-0.0131035	4338173	rs57631352	G	A	0.296859	31.8683
		132	0.00213128	3.40001e-07	19	-0.0108706	30913098	rs1433071	G	T	0.453083	26.015
		133	0.00226287	2.59998e-07	20	0.0116607	59787651	rs6129076	T	C	0.674069	26.5539
		134	0.00220582	1.79999e-07	20	-0.0115097	11845930	rs6033239	T	G	0.361881	27.2261
		135	0.00263421	3.29989e-11	20	0.0174715	62900120	rs2273447	T	A	0.203788	43.9904
		136	0.00280312	2.19999e-06	21	-0.0132794	31343659	rs457534	C	T	0.174004	22.4425
		137	0.00212804	3.79997e-06	21	-0.00983436	17633645	rs2251012	C	T	0.535304	21.3565
		138	0.0021746	4.19952e-12	21	0.015068	34343828	rs4817505	C	T	0.38998	48.0121
		139	0.00218438	5.89997e-08	21	0.011845	47692798	rs2839188	T	C	0.377863	29.4044
		140	0.00255257	7.8001e-11	22	0.0166007	41798896	rs132904	C	G	0.778651	42.2956
		141	0.00215485	1.29987e-31	22	0.0252071	24820268	rs9624470	A	G	0.580054	136.839
		142	0.00212113	1.2e-06	22	-0.0103163	20081852	rs1640297	C	T	0.496274	23.6544
	Coffee intake	1	0.00167734	1.89998e-06	1	-0.00798337	150612360	rs4970968	T	G	0.635666	22.6531
		2	0.00161892	9.80009e-07	1	0.00792474	104446782	rs1182580	T	C	0.473557	23.9617
		3	0.00198419	4e-09	1	0.0116767	177855517	rs516636	A	C	0.208913	34.6315
		4	0.00184972	4.19952e-11	1	0.0122025	96274668	rs4615895	A	G	0.740926	43.5195
		5	0.00332201	3.50002e-07	1	-0.0169235	56906358	rs78308709	C	T	0.064107	25.9523
		6	0.00194995	1e-06	1	-0.00952625	44020394	rs2842183	C	T	0.219105	23.8668
		7	0.00168534	2.5e-06	1	0.00794074	40049184	rs11206378	A	G	0.644433	22.1996
		8	0.00171872	9.80009e-08	1	-0.00916246	50524326	rs6691876	A	C	0.673322	28.4192
		9	0.00281067	2.5e-06	1	0.0132433	227527871	rs144620429	T	C	0.091272	22.2009
		10	0.00162183	1.40001e-06	2	0.00781928	23801620	rs6544966	T	C	0.498437	23.2445
		11	0.00162375	5.19996e-07	2	0.00814937	146316319	rs10193706	C	A	0.523265	25.1888
		12	0.00176969	4.49997e-06	2	-0.00811436	141269025	rs7585210	A	C	0.703917	21.0238
		13	0.00165695	1e-15	2	0.0132935	27742603	rs780093	C	T	0.615839	64.3662
		14	0.0021386	9.79941e-15	2	0.0165558	637498	rs13387939	A	C	0.828363	59.9293
		15	0.00161288	3.29997e-06	2	0.00749698	160631948	rs7590617	G	A	0.502577	21.6056
		16	0.00233576	7.79992e-08	2	0.0125477	32563426	rs11678584	T	A	0.139373	28.8582
		17	0.00236585	1.7e-08	2	-0.0133431	62780440	rs1527961	C	T	0.1349	31.808
		18	0.00212611	7.69999e-07	2	0.0105066	6566079	rs730632	T	C	0.178755	24.4203
		19	0.00186429	2.80001e-08	2	0.01035	49368391	rs12989746	T	G	0.249928	30.8214
		20	0.00166995	7.19996e-07	2	-0.00827745	129082091	rs2595223	C	T	0.594764	24.5688
		21	0.00164591	2.5e-06	3	0.00775127	134157263	rs13088645	A	T	0.419514	22.1785
		22	0.00242354	1.7e-06	3	-0.0116006	22172572	rs13096450	G	A	0.128084	22.9118
		23	0.00166757	7.49998e-07	3	0.00825204	29142706	rs34715167	T	C	0.375558	24.488
		24	0.00345948	2.30001e-06	3	-0.0163567	83791546	rs73123665	G	A	0.058482	22.3546
		25	0.00230536	5.99998e-07	3	-0.0115101	50528092	rs763030	C	G	0.144872	24.9275
		26	0.00163369	1.29999e-06	3	0.0079027	71498561	rs55716899	C	T	0.428559	23.3997
		27	0.00288669	4.70002e-06	3	0.0132188	6835383	rs77350503	C	T	0.093611	20.9692
		28	0.00171687	1.29999e-06	4	0.00831566	30861964	rs1447365	G	A	0.668261	23.4594
		29	0.00175623	2e-08	4	0.00985502	17424930	rs2597805	T	C	0.682463	31.4884
		30	0.00183257	1.09999e-06	4	-0.00893604	67075938	rs2350804	T	C	0.72614	23.7775
		31	0.00179152	2.39999e-06	4	-0.00844732	152639284	rs12649199	A	G	0.284214	22.2327
		32	0.00166052	1.79999e-09	4	0.00998689	106075498	rs2189234	G	T	0.617795	36.1718
		33	0.00163313	4.09996e-06	4	0.00752073	45186139	rs10938398	A	G	0.43387	21.2069
		34	0.00254559	7.90005e-07	4	-0.0125686	89052323	rs2231142	T	G	0.112884	24.3778
		35	0.00221005	1.29987e-11	5	0.0149472	87943710	rs13163336	A	C	0.15761	45.7418
		36	0.0016954	8.30004e-07	5	0.00835702	164999502	rs10053913	G	A	0.35574	24.2972
		37	0.00189353	1.09999e-06	5	0.00921619	163927085	rs874573	T	A	0.240062	23.6895
		38	0.00616333	4.39997e-06	5	-0.0282869	103089955	rs116814395	A	T	0.020339	21.0639
		39	0.00163705	8.70001e-08	5	-0.00876266	133864599	rs329122	A	G	0.419815	28.6514
		40	0.00170562	2.39994e-11	5	-0.0113972	7391462	rs12514566	A	G	0.337107	44.6509
		41	0.0016218	5.60003e-09	6	-0.00945121	98312143	rs1338549	G	T	0.533932	33.9608
		42	0.00177995	1.09999e-09	6	0.0108577	108983527	rs9398171	T	C	0.71064	37.2099
		43	0.00161011	1.29999e-07	6	-0.00849812	32024832	rs6937318	C	T	0.508932	27.8569
		44	0.00161924	1.7e-06	6	0.00775612	42940810	rs9296406	C	T	0.540804	22.9438
		45	0.00170743	4.79999e-10	6	-0.0106317	51179260	rs2465037	A	C	0.343017	38.7719
		46	0.00590644	4.60002e-06	6	-0.0270569	139889377	rs56349356	A	G	0.021231	20.9847
		47	0.0017121	8.30004e-07	6	0.00843609	164680854	rs7743687	C	T	0.335081	24.2785
		48	0.00197048	5.30005e-08	7	-0.0107221	89649411	rs6969878	G	A	0.212997	29.6083
		49	0.00244429	5.00035e-11	7	-0.0160639	17570479	rs73075167	T	A	0.12918	43.1911
		50	0.00161437	5.99998e-07	7	0.00805665	91863700	rs2027950	C	G	0.478028	24.9058
		51	0.00166468	4e-08	7	0.00913864	32930597	rs7811609	T	C	0.374746	30.137
		52	0.00221371	2.59998e-06	7	0.010406	12098979	rs13437947	A	G	0.158042	22.0965
		53	0.00167288	1.1995e-120	7	0.039072	17284577	rs4410790	C	T	0.632141	545.506
		54	0.0016606	2.39999e-06	7	0.00783105	140169706	rs55780162	G	A	0.380815	22.2386
		55	0.0016404	2.80001e-06	7	0.00768888	103416295	rs17155888	A	T	0.425324	21.9697
		56	0.00309373	9.80009e-07	7	0.0151478	113463095	rs28490963	A	G	0.07376	23.9735
		57	0.00237033	7.50067e-15	7	0.0184292	73037956	rs34060476	G	A	0.133855	60.4496
		58	0.00178517	5.40008e-29	7	0.0199509	75615006	rs1057868	T	C	0.284986	124.9
		59	0.00203957	4.49997e-06	7	-0.00935074	88661253	rs2373834	G	A	0.805342	21.019
		60	0.00171097	2.90001e-07	7	-0.00877658	1669295	rs35303290	T	C	0.334288	26.3126
		61	0.00185374	1.89998e-09	8	-0.0111372	109128653	rs442355	C	G	0.254435	36.0954
		62	0.00162709	3.29997e-06	8	0.00757185	8218967	rs4840338	G	A	0.521685	21.656
		63	0.0040086	2.99999e-06	8	-0.0187189	64604836	rs16930598	A	G	0.04291	21.8059
		64	0.00160504	1.5e-06	8	0.00772571	76230087	rs6989976	G	A	0.611954	23.1688
		65	0.00431659	3.89996e-09	8	-0.0254259	33790200	rs78267637	G	C	0.038115	34.6952
		66	0.00255927	6.1e-07	8	0.0127624	65496059	rs9650210	A	C	0.112471	24.8674
		67	0.00479584	2.99999e-06	8	0.0224116	14842749	rs117514553	G	A	0.029348	21.8381
		68	0.00551702	7.90005e-07	8	0.027238	121700140	rs76852278	A	C	0.022683	24.3747
		69	0.00162895	1.89998e-08	8	-0.00915347	110443480	rs6469262	C	T	0.564966	31.5758
		70	0.00254317	3.09999e-06	8	-0.0118593	93645556	rs55895231	G	A	0.11589	21.7453
		71	0.00201036	1e-06	9	0.00982363	8867519	rs723145	G	A	0.79774	23.8778
		72	0.00164159	1e-08	9	-0.00939786	27953724	rs10119174	C	G	0.571035	32.7738
		73	0.00164982	9.59997e-07	9	0.00808439	92245020	rs4877113	G	A	0.393534	24.0115
		74	0.00279445	2.1e-06	9	0.0132629	126852356	rs4836963	A	G	0.098024	22.5259
		75	0.00163964	3.29997e-06	9	-0.00762258	96311256	rs10992783	T	C	0.418651	21.6125
		76	0.00203364	1.2e-06	9	0.00985949	23705541	rs56212739	A	G	0.195274	23.5049
		77	0.00311938	2.5e-07	10	0.0160924	134196286	rs76881016	G	A	0.072173	26.6136
		78	0.00164027	1.6e-07	10	0.00860301	117954101	rs2577374	A	G	0.587341	27.5086
		79	0.00617871	6.19998e-09	10	0.0359086	135315795	rs117810762	A	G	0.017881	33.7753
		80	0.00204207	5.89997e-07	11	-0.0102005	74424075	rs11236225	G	A	0.201949	24.9517
		81	0.00171552	1e-06	11	-0.00838043	113060336	rs4938000	C	T	0.660564	23.8638
		82	0.00162571	5.49997e-08	11	0.00883536	115473374	rs2126069	T	C	0.484986	29.5366
		83	0.00193488	1.5e-06	11	0.00931952	77729455	rs2372891	A	T	0.227749	23.1994
		84	0.00203021	8.40001e-08	11	-0.0108784	82798226	rs17144566	T	C	0.19648	28.7109
		85	0.00172372	3.50002e-06	11	-0.00799356	132621422	rs4937720	G	C	0.66936	21.5053
		86	0.00174173	7.29995e-08	11	-0.00937649	56267616	rs641727	G	T	0.312329	28.9812
		87	0.00174659	2e-06	11	0.00830272	1561077	rs11032480	G	C	0.691716	22.5973
		88	0.00413331	2e-07	12	-0.0214982	97413066	rs73228435	A	G	0.040892	27.0524
		89	0.00217536	1.29987e-11	12	-0.0147305	11316437	rs61928609	C	A	0.835328	45.8533
		90	0.00162196	3.59998e-06	13	-0.00751752	45882511	rs7989746	C	A	0.467373	21.4816
		91	0.00177269	9.49992e-07	13	-0.00868802	109313157	rs13378240	T	A	0.293173	24.0201
		92	0.00196768	3.29997e-06	13	0.0091491	23659244	rs71429826	A	C	0.221581	21.6195
		93	0.00163912	1.5e-06	13	0.00789038	40806355	rs13378244	A	G	0.41927	23.1725
		94	0.00164078	9.09997e-07	14	0.00805597	44807913	rs1959205	C	G	0.573251	24.1064
		95	0.00163355	3.89996e-07	14	-0.00828484	99957703	rs2400677	C	T	0.574294	25.7218
		96	0.00163419	8.09991e-07	14	0.00806177	39568182	rs12891244	G	C	0.575219	24.3363
		97	0.00173964	1e-07	15	-0.0092605	91437388	rs2521501	T	A	0.322039	28.3366
		98	0.00182733	1.09901e-142	15	0.0464708	75027880	rs2472297	T	C	0.262883	646.732
		99	0.00551601	1.89998e-08	15	-0.0310299	75174251	rs117968677	A	G	0.024207	31.6453
		100	0.00162917	1.40001e-06	16	0.00786905	7459614	rs10500356	C	T	0.441636	23.3297
		101	0.00172771	2.30001e-06	16	-0.0081689	1252441	rs4984636	C	T	0.320663	22.3555
		102	0.00164436	1.69981e-29	16	0.0185426	53800954	rs1421085	C	T	0.40357	127.159
		103	0.0023313	9.29994e-07	16	-0.0114386	19977420	rs56791931	T	G	0.143448	24.074
		104	0.00173692	1.29999e-09	16	0.0105333	70927078	rs8056750	T	C	0.359129	36.7762
		105	0.00168174	9.40005e-07	16	0.00824709	83385118	rs12930957	C	T	0.641842	24.0482
		106	0.00164989	3.40001e-06	17	0.00766347	78930171	rs8068193	A	G	0.406522	21.5744
		107	0.00164162	3.69999e-11	17	-0.0108602	17845800	rs7224815	T	A	0.407832	43.7651
		108	0.00187872	4.09996e-08	17	-0.0103075	46155786	rs62064918	T	C	0.244545	30.101
		109	0.00223845	8.60003e-09	17	0.0128864	60150383	rs57918684	A	G	0.154747	33.1411
		110	0.00189543	5.60015e-20	18	0.0173461	57852587	rs476828	C	T	0.237409	83.7503
		111	0.00161917	3.79997e-08	18	-0.00890339	55032486	rs1942965	C	T	0.504585	30.236
		112	0.00169853	2.29985e-11	18	-0.0113533	40950954	rs630194	C	T	0.343374	44.6782
		113	0.00170546	4.30002e-07	18	-0.0086196	19028164	rs12604773	G	A	0.662603	25.544
		114	0.00170002	3.69999e-06	18	0.00786658	73002747	rs9953004	T	C	0.345919	21.4122
		115	0.00171018	4.30002e-06	19	0.00785948	4300415	rs34276507	A	G	0.341586	21.1204
		116	0.00163351	8.9002e-15	19	0.0126667	41353107	rs56113850	C	T	0.578109	60.1286
		117	0.00185225	2.1e-06	19	-0.00878223	2552646	rs62121718	G	A	0.260961	22.4806
		118	0.00187898	2.69998e-08	19	0.0104504	18495908	rs75347775	A	G	0.244531	30.9328
		119	0.00166919	4.49997e-10	20	0.0104106	45840459	rs6063085	C	A	0.373473	38.899
		120	0.0016537	2.80001e-06	20	-0.00775256	35569824	rs6030315	A	C	0.394128	21.9773
		121	0.00163929	2.5e-10	20	0.0103704	62891820	rs6062682	T	C	0.464546	40.02
		122	0.00183597	4.30002e-09	22	-0.0107777	41215672	rs13054099	C	T	0.261004	34.4603
		123	0.00680848	3.29989e-11	22	-0.0451683	24870527	rs17842490	G	A	0.014248	44.0114
	Beer/cider intake	1	0.00765528	9.40005e-07	2	0.0375326	27731212	rs3817588	C	T	0.193605	24.0371
		2	0.017012	1.79999e-06	2	0.0812209	148397262	rs72863060	T	G	0.032125	22.7935
		3	0.00686687	4.09996e-06	2	-0.0316228	242716058	rs12473044	A	G	0.263505	21.2065
		4	0.00841332	1.40001e-06	4	0.0406119	101136908	rs6839368	A	T	0.152948	23.3001
		5	0.0176562	7.10003e-10	4	0.108821	100239319	rs1229984	C	T	0.970816	37.9855
		6	0.0125599	4e-07	5	-0.0636448	165938991	rs1450627	T	G	0.938593	25.6768
		7	0.0157794	8.19993e-07	6	0.0777933	62792379	rs12191420	A	G	0.037745	24.3047
		8	0.0128201	2.30001e-07	9	0.06633	87643179	rs62565255	T	C	0.058138	26.7685
		9	0.0193722	4.49997e-06	11	-0.0888812	108338339	rs72992184	G	C	0.024481	21.0498
		10	0.0171498	2.39999e-06	12	0.0808961	2875121	rs75510754	T	C	0.046997	22.2497
		11	0.0121449	3.40001e-08	12	0.0670129	20413592	rs184257876	T	C	0.071721	30.445
		12	0.00704154	2.90001e-06	13	-0.03293	54677251	rs2408991	C	G	0.242752	21.8693
		13	0.0176948	1.6e-06	17	0.0848282	33953109	rs225253	A	G	0.029616	22.9814
		14	0.00644615	3.59998e-06	19	0.0298618	49164952	rs281392	G	A	0.664689	21.4594
		15	0.0116421	9.69996e-07	19	0.0570262	17951752	rs3212737	C	G	0.074089	23.9924
	Red wine intake	1	0.0277984	1.09999e-06	1	0.135479	175717886	rs61808187	A	G	0.016327	23.7515
		2	0.0158877	2.99999e-06	1	0.0742391	210542433	rs61828659	C	A	0.044234	21.8338
		3	0.0106838	2e-06	3	0.0507759	161203534	rs17478663	A	G	0.103343	22.5866
		4	0.0105388	1.40001e-06	4	0.0507763	59979999	rs4860371	G	T	0.892712	23.2127
		5	0.0145178	4.79999e-06	4	0.0663817	167666748	rs116478398	T	C	0.053226	20.9065
		6	0.0191271	1e-09	4	0.116844	100239319	rs1229984	C	T	0.970816	37.3165
		7	0.0107461	6.69993e-08	5	0.058012	152907065	rs566577	T	C	0.89771	29.1421
		8	0.033067	4.30002e-06	6	0.151991	42764931	rs114966038	G	A	0.01095	21.1268
		9	0.00911322	3.2e-06	8	0.0424498	135026266	rs7820063	T	C	0.151749	21.6967
		10	0.00653347	1.5e-06	13	0.0314764	28958955	rs3751395	A	C	0.458991	23.2097
		11	0.00897303	1.79999e-06	22	0.0428376	21359706	rs402236	G	A	0.841475	22.7908
High FODMAP	Trait	Number	SE	P value	Chr	Beta	Position	SNP	EA	NEA	EAF	F statistic
	Apple intake	1	0.00901548	1.6e-07	1	0.0472787	72740073	rs12127789	T	G	0.121124	27.5005
		2	0.0078383	1.5e-06	2	0.0377494	80216784	rs1347300	G	A	0.167436	23.1933
		3	0.00590119	1.7e-07	3	-0.030842	65604869	rs2030733	C	T	0.447871	27.3145
		4	0.00848218	4.90004e-06	3	0.0387688	62027634	rs17767097	T	C	0.140115	20.8899
		5	0.00615138	6.4e-07	4	0.0306316	106897695	rs28373108	A	G	0.350855	24.796
		6	0.00660709	1.5e-07	4	0.0346773	57885174	rs1401190	C	T	0.266806	27.5459
		7	0.00791389	2.1e-06	4	-0.0375718	40917861	rs10938443	C	T	0.834251	22.5388
		8	0.0059774	3.09999e-06	5	0.0278743	59096923	rs2963826	T	C	0.41106	21.7455
		9	0.0210667	2.19999e-07	5	0.109134	178145550	rs116587918	C	T	0.019878	26.8358
		10	0.027093	3.09999e-06	5	0.126433	149914611	rs111964094	T	C	0.013151	21.7768
		11	0.00796855	1e-06	5	0.0389094	36076446	rs62354196	T	C	0.160972	23.8417
		12	0.0163089	2.59998e-06	7	-0.0766235	76441310	rs38618	G	A	0.033399	22.073
		13	0.0120755	1.89998e-06	8	-0.0575678	144497988	rs57320778	C	T	0.064728	22.7267
		14	0.0160018	1.5e-06	9	-0.0770879	137320481	rs7853153	A	G	0.035373	23.2071
		15	0.00584598	1.5e-06	10	-0.0281051	86691046	rs7902193	C	T	0.492293	23.1123
		16	0.0132959	3.09999e-06	12	-0.0619975	50425446	rs61926112	T	C	0.050663	21.742
		17	0.00596154	2.69998e-06	16	-0.0279944	13613319	rs7195117	G	A	0.584225	22.0502
		18	0.00736728	2.80001e-06	17	-0.0345022	77345161	rs12948969	T	G	0.197293	21.9314
	Cherry intake	1	0.00193204	1.79999e-06	1	0.00923177	38735619	rs2773155	T	G	0.526964	22.831
		2	0.0114786	8.50002e-07	1	0.0565213	203254335	rs55895617	G	A	0.0077	24.2456
		3	0.0019864	1.5e-07	1	0.0104457	119783223	rs6676180	A	T	0.37181	27.6521
		4	0.00468299	3.79997e-06	2	0.0216438	173271777	rs78163226	T	C	0.044904	21.3603
		5	0.00421729	4.20001e-08	4	0.0231163	18700399	rs16897428	G	A	0.054335	30.0439
		6	0.00618718	6.90001e-09	5	0.0358373	11165191	rs61757194	A	G	0.024834	33.5484
		7	0.00212584	5.99998e-07	8	-0.0106075	106445201	rs72671686	T	G	0.283593	24.8973
		8	0.00951606	3.40001e-06	8	0.0442158	140589141	rs139337488	G	A	0.012207	21.5887
		9	0.00428001	4.60002e-06	9	-0.0196096	18863560	rs7039790	A	C	0.052587	20.9911
		10	0.00647879	1.79999e-06	9	0.0309521	104093240	rs74465951	T	G	0.022841	22.8233
		11	0.0114804	7.29995e-07	9	0.0568628	113119879	rs149357475	T	C	0.007907	24.5318
		12	0.0117576	4.39997e-07	10	0.05941	98774555	rs118161273	A	G	0.00753	25.531
		13	0.00629409	3.59998e-08	10	0.0346822	103241146	rs72839391	A	G	0.023542	30.3623
		14	0.00197806	3.29997e-06	10	-0.00920599	29238423	rs12784730	G	A	0.392305	21.6595
		15	0.00209073	3.29997e-06	11	-0.00972984	68936494	rs4488206	A	C	0.300771	21.6572
		16	0.00205239	4.90004e-06	13	0.00937485	70635314	rs9572347	C	T	0.319293	20.8639
		17	0.00369317	1.29999e-06	17	0.017878	4374584	rs12601020	C	A	0.074026	23.4329
	Mango intake	1	0.00501824	2.30001e-06	1	-0.0236908	110018148	rs530565	T	C	0.980623	22.2866
		2	0.00955598	4.90004e-06	2	0.0436725	64086069	rs143611250	C	A	0.005668	20.8859
		3	0.00628106	4.39997e-06	2	0.028836	210252670	rs141346780	A	G	0.012679	21.0761
		4	0.0043846	2.5e-06	3	0.0206423	123947777	rs77258559	A	G	0.025458	22.1637
		5	0.00541335	1.29999e-06	3	-0.0261856	434786	rs11710157	T	G	0.983312	23.398
		6	0.00214711	3.29997e-06	4	0.00998349	157564538	rs2293122	C	G	0.117653	21.6194
		7	0.00389176	4e-07	5	0.0197277	31886705	rs78673059	A	G	0.032456	25.6949
		8	0.00671813	5e-07	5	0.0337711	40300562	rs145866231	A	G	0.011295	25.2685
		9	0.00824789	4.39997e-08	6	0.0451503	119003934	rs71559841	A	G	0.011309	29.9655
		10	0.00148387	3.69999e-07	7	0.00754694	154435502	rs2316231	A	G	0.331687	25.8664
		11	0.00496317	3.89996e-06	8	0.0229208	15332476	rs144431141	G	C	0.020601	21.3269
		12	0.00162533	7.90005e-07	8	0.00802758	56416733	rs2622567	T	G	0.241303	24.3934
		13	0.00409715	1.5e-06	9	0.0196959	92877962	rs76723741	C	T	0.034162	23.1086
		14	0.00348946	4.90004e-08	9	0.0190378	10158398	rs13296704	G	A	0.041058	29.7648
		15	0.00320468	2.80001e-08	9	0.0178035	7848143	rs10976627	A	G	0.049002	30.8623
		16	0.00711864	2.59998e-06	10	0.0334437	68143441	rs117322135	T	C	0.011321	22.071
		17	0.00330953	4.60002e-06	10	0.0151581	7530618	rs11595945	T	C	0.047375	20.977
		18	0.00405465	3.50002e-06	11	0.0188027	134568942	rs11223956	C	T	0.030067	21.5041
		19	0.0038038	2.59998e-06	12	0.0178857	125291006	rs838905	G	A	0.035063	22.1087
		20	0.00893147	3.09999e-06	12	0.0416503	92660212	rs17837122	C	A	0.006147	21.7459
		21	0.00413682	1.79999e-06	13	0.0197505	102708503	rs72662496	T	A	0.029959	22.7934
		22	0.00159544	1.6e-06	13	0.00764654	29108441	rs912525	C	T	0.257205	22.9697
		23	0.00266939	1.5e-06	14	0.012839	93104959	rs11623618	A	G	0.072232	23.1326
		24	0.0014708	1.7e-06	14	0.00703554	46303170	rs8009412	A	G	0.333841	22.881
		25	0.00355963	1.5e-07	16	0.0187057	84288736	rs117770183	A	G	0.040857	27.6137
		26	0.00140288	4.79999e-07	20	-0.00706414	10654563	rs1051412	C	A	0.493631	25.355
		27	0.00726456	6.1e-09	20	0.0422435	55889997	rs144115688	C	T	0.009758	33.8133
	Garlic intake	1	0.00848311	2.39999e-06	2	0.0400314	51455139	rs2111374	C	T	0.048293	22.2678
		2	0.0200085	3.79997e-06	2	0.0924885	208850232	rs17640594	A	C	0.008176	21.3665
		3	0.00848595	1.29999e-06	4	0.0410348	118425466	rs6835673	G	A	0.048881	23.3825
		4	0.00966569	3.50002e-06	5	0.0448587	38812945	rs60010968	A	T	0.036838	21.5384
		5	0.00367043	8e-07	5	-0.0181167	168698134	rs56317696	A	G	0.417073	24.3619
		6	0.0194093	3.29997e-06	8	0.0902589	19106287	rs149467747	A	G	0.011465	21.6245
		7	0.0082255	6.69993e-07	9	-0.0408856	138636813	rs141575721	A	G	0.055512	24.706
		8	0.00726437	4.60002e-06	9	-0.0332846	9763424	rs77374784	G	A	0.067635	20.9931
		9	0.0126384	2.19999e-06	10	0.0598765	94308010	rs143374250	A	G	0.021249	22.4448
		10	0.00634671	1.89998e-06	10	0.0302547	8945897	rs72780997	C	A	0.089403	22.7235
		11	0.0101995	2.1e-06	10	-0.0483353	52046204	rs2574953	G	A	0.966576	22.4573
		12	0.00687773	2.90001e-06	11	-0.0321944	122491158	rs11600909	A	G	0.07589	21.9107
		13	0.00812013	3.29997e-07	11	0.0414552	62194434	rs74679312	G	A	0.056373	26.0627
		14	0.0103711	3.2e-06	12	0.0482851	31838498	rs4584661	T	G	0.031369	21.6752
		15	0.00981203	3.69999e-06	12	0.0453822	19203858	rs56269735	C	A	0.035272	21.3914
		16	0.0122868	3.69999e-06	14	0.0568411	21409706	rs138637793	T	A	0.023213	21.401
		17	0.0136454	6.29999e-07	18	0.0679688	71534510	rs78818759	T	C	0.019292	24.8104
		18	0.00544606	2e-06	18	-0.025862	27656513	rs62081074	A	T	0.128906	22.55
		19	0.0143176	2.1e-06	21	0.0679682	23352565	rs147518355	C	A	0.0185	22.535
	Celery intake	1	0.00584692	6.59994e-07	1	-0.0290729	87863382	rs12136373	T	C	0.123831	24.7234
		2	0.00380404	2.80001e-06	1	0.0178344	233666793	rs2173148	G	A	0.535509	21.9793
		3	0.0121165	2.5e-06	2	0.0570173	190977152	rs72909401	A	C	0.025355	22.1435
		4	0.0164004	3.2e-06	2	0.0763616	134312486	rs116191942	A	G	0.013894	21.6784
		5	0.0120272	1.40001e-07	3	0.0634036	132881888	rs79810016	A	G	0.025374	27.7898
		6	0.00487529	4e-06	3	-0.0224943	149074563	rs59063355	T	C	0.186916	21.2878
		7	0.0110288	5e-07	7	0.0554273	155701424	rs73169197	C	G	0.032547	25.2568
		8	0.0251052	5.30005e-07	7	0.125879	133533843	rs144837581	C	T	0.006434	25.14
		9	0.0130032	4.70002e-06	8	0.0595517	114109825	rs139795526	C	T	0.02216	20.9737
		10	0.013726	3.79997e-06	8	0.0634662	73565431	rs117343799	T	C	0.020973	21.3788
		11	0.024424	2e-06	9	0.116011	23873875	rs12551354	C	G	0.006405	22.5606
		12	0.00906243	1.2e-06	9	0.0440159	128663931	rs9409285	G	C	0.047299	23.5894
		13	0.0255191	2.69998e-06	12	0.11966	50982016	rs143043085	G	C	0.006612	21.9864
		14	0.00535975	4.90004e-06	14	-0.0244884	78380437	rs61990752	C	T	0.147666	20.8746
		15	0.00385436	2.5e-06	17	0.0181342	28651363	rs3110454	T	C	0.419121	22.135
	Milk intake	1	0.00316901	1.09999e-06	1	-0.0154353	44974119	rs781770	T	C	0.191487	23.723
		2	0.00785697	4.70002e-06	1	0.0359507	2256290	rs115526621	T	C	0.026708	20.9359
		3	0.012243	1.40001e-07	2	0.0643908	39603005	rs191749866	C	T	0.01121	27.6604
		4	0.00882584	9.29994e-07	2	0.0433072	53848173	rs71413244	A	T	0.021434	24.0766
		5	0.0109414	2.30001e-06	3	0.0516626	85494102	rs13072001	C	A	0.014389	22.2943
		6	0.0105993	2.90001e-06	5	0.049561	142952674	rs143934486	G	A	0.014525	21.8631
		7	0.00273945	3.2e-06	6	-0.0127513	110661454	rs9400375	G	A	0.329046	21.6655
		8	0.00343062	1.2e-06	6	-0.016638	137592006	rs2807888	A	G	0.84204	23.5203
		9	0.0036392	8.99995e-07	6	0.0178798	77803688	rs62435191	A	G	0.138374	24.1379
		10	0.00279613	2.59998e-06	6	-0.0131524	73561338	rs9342975	A	C	0.693387	22.1249
		11	0.00268764	2.80001e-06	7	-0.0125871	10390312	rs1549862	C	A	0.317875	21.9329
		12	0.00919504	2.80001e-06	7	0.0430578	152092773	rs191821864	G	A	0.021078	21.9272
		13	0.00395456	3.79997e-06	12	-0.0182786	115138644	rs6489968	A	G	0.888279	21.3637
		14	0.00846466	4.49997e-06	14	0.0388396	95557284	rs145140220	G	A	0.023614	21.0532
		15	0.00255596	3.69999e-06	17	-0.0118263	30124654	rs12947049	A	C	0.599701	21.408
		16	0.00609529	8.30004e-07	17	0.030039	43196013	rs3744761	T	C	0.044365	24.2867
		17	0.00303001	6.90001e-07	18	0.0150401	39827563	rs56674454	C	T	0.218843	24.6377
		18	0.0026175	8.9e-07	18	0.0128655	56667779	rs34980790	C	T	0.362062	24.1583
		19	0.00749339	3.2e-06	19	0.0348826	385145	rs117951732	G	T	0.030505	21.6694
		20	0.00281142	4.09996e-06	20	0.0129441	56351895	rs6025776	A	C	0.273824	21.1972
		21	0.00717061	4.20001e-06	22	0.0329761	37755022	rs73164589	A	G	0.03199	21.1482
Other	Trait	Number	SE	P value	Chr	Beta	Position	SNP	EA	NEA	EAF	F statistic
	Fresh fruit intake	1	0.00137761	1.10002e-21	1	-0.0131742	72729142	rs1620977	G	A	0.730517	91.4522
		2	0.00130342	5.99998e-08	1	-0.00706281	98755006	rs11165976	T	C	0.325698	29.3619
		3	0.00122283	3.29997e-06	1	-0.00568387	241141391	rs1478254	T	C	0.511864	21.605
		4	0.00123992	1.29999e-06	1	-0.00599623	88715934	rs7412939	C	G	0.577329	23.3866
		5	0.00156835	4.39997e-06	1	0.0072029	226849603	rs3768380	G	A	0.18709	21.0924
		6	0.0015033	3.69999e-10	1	0.00942073	204564714	rs12044599	G	A	0.21008	39.2714
		7	0.00169613	1.50003e-11	1	0.0114466	153992909	rs2790688	T	C	0.154068	45.5442
		8	0.00122836	2.5e-06	1	0.00577955	174266642	rs7555067	T	C	0.451059	22.1378
		9	0.00136078	1.09999e-08	1	0.00776806	97304868	rs559734	C	G	0.711817	32.5872
		10	0.00125414	1.7e-10	1	-0.00801014	65945906	rs7554485	C	T	0.611539	40.7931
		11	0.0013374	2.99999e-07	2	-0.00684852	112995810	rs2254860	G	A	0.297893	26.2222
		12	0.00125421	2.39999e-06	2	-0.00591083	161915810	rs7579662	A	G	0.392575	22.2103
		13	0.00196025	1.50003e-12	2	-0.0138606	651365	rs2867113	A	G	0.130942	49.9965
		14	0.00131215	4.79999e-09	2	0.00768104	225467840	rs111915841	C	G	0.322994	34.2666
		15	0.00368081	2.99999e-06	2	0.0171997	43975647	rs115163723	T	C	0.029449	21.835
		16	0.00129268	6.59933e-11	2	-0.00843921	45157336	rs4953150	T	C	0.344088	42.6206
		17	0.00172779	2e-07	2	0.0089861	207294387	rs2042464	T	A	0.151073	27.0495
		18	0.00127627	4.49997e-07	2	0.00644093	171922537	rs34627141	T	C	0.355207	25.4689
		19	0.00139033	7.29995e-09	2	0.00804043	58072660	rs17049185	T	G	0.267872	33.4442
		20	0.00206881	4.09996e-06	2	-0.00952714	59278195	rs55860703	G	T	0.097892	21.2071
		21	0.00178416	1.89998e-06	2	-0.00849879	188728752	rs72897648	T	C	0.136908	22.6905
		22	0.0012287	4.49997e-10	2	-0.00766096	146298007	rs10192394	T	C	0.528785	38.8752
		23	0.00265591	4.49997e-06	2	-0.0121845	236601676	rs115165749	T	C	0.056009	21.0468
		24	0.0012631	3.40001e-06	2	0.00586875	241193279	rs12695010	A	G	0.378796	21.5881
		25	0.00166993	1.40001e-06	2	0.00805099	10974489	rs11903377	T	C	0.16193	23.2434
		26	0.00181982	1e-06	2	0.00888513	172780086	rs6758494	C	T	0.128824	23.8379
		27	0.0012744	3.40017e-11	2	-0.00844567	60235568	rs11896330	A	G	0.632839	43.9192
		28	0.00122339	2.80001e-09	2	-0.00726908	104094008	rs817223	C	T	0.481314	35.3043
		29	0.00123349	1.6e-06	2	0.0059244	59154466	rs4672269	A	T	0.434835	23.0683
		30	0.001266	6.1e-10	3	-0.00783382	85642479	rs1375566	A	G	0.627412	38.2893
		31	0.00122321	8.40001e-08	3	0.00655327	167173116	rs13064438	T	A	0.49582	28.702
		32	0.00123707	4.20001e-07	3	0.00626156	80453261	rs4583602	A	G	0.439824	25.6197
		33	0.00129574	5.30005e-07	3	0.00649982	58370792	rs11130633	C	T	0.665787	25.1631
		34	0.00155324	3.50002e-09	3	0.00917471	185824903	rs1356292	T	C	0.807546	34.8904
		35	0.00161533	2.30001e-06	3	0.00763016	146262021	rs2609858	A	G	0.174288	22.3122
		36	0.00122746	4.79999e-07	3	0.0061791	116309057	rs938914	C	T	0.455807	25.3416
		37	0.00267857	4.39997e-06	3	0.0122965	3080527	rs163543	T	C	0.941427	21.0744
		38	0.00150517	5.69994e-08	3	-0.00817202	35636709	rs11129657	C	T	0.21028	29.4772
		39	0.00122355	2.09991e-13	3	0.00898012	21038260	rs13072255	C	A	0.493966	53.8665
		40	0.00123354	1.40001e-10	4	0.00791271	59882235	rs12641371	T	C	0.433148	41.1474
		41	0.0015279	4.49997e-06	4	-0.00700951	176855221	rs62334820	T	C	0.201276	21.0467
		42	0.00123035	6.90001e-07	4	-0.00610667	138882529	rs4863749	G	T	0.542547	24.6348
		43	0.00140531	2.80001e-06	4	0.0065832	40966909	rs11931740	A	G	0.254562	21.9446
		44	0.00232024	3.29997e-07	5	0.0118424	101375195	rs56013513	C	T	0.075266	26.0502
		45	0.00122657	1.6e-07	5	0.00642118	60549520	rs62366215	G	C	0.480367	27.4058
		46	0.00133446	2.80001e-07	5	0.00685415	108479058	rs10059461	T	G	0.29819	26.3812
		47	0.00170676	7.10003e-07	5	-0.0084624	2303160	rs67250895	G	A	0.154527	24.5833
		48	0.00140381	4e-06	5	0.00647362	158271680	rs17056301	C	T	0.256581	21.2655
		49	0.00268371	4.70002e-06	5	-0.0122865	141302226	rs74976306	A	G	0.057956	20.9596
		50	0.00122365	5.99998e-10	5	-0.00757392	92950673	rs10064431	C	T	0.522495	38.3111
		51	0.00122061	2.39999e-09	5	0.00728855	95902093	rs149449	A	G	0.489167	35.6555
		52	0.00122472	2.5e-06	5	-0.00576991	68044531	rs7703932	T	C	0.477698	22.1954
		53	0.00222402	1.79999e-06	6	0.0106239	123758414	rs9320934	A	G	0.08235	22.8186
		54	0.00158967	3.29997e-06	6	-0.00739152	35383699	rs67056409	G	A	0.19123	21.6198
		55	0.00126956	5.69994e-07	6	0.0063478	158453211	rs9347904	T	C	0.365011	24.9999
		56	0.00131414	5.39995e-07	6	0.00658734	7307342	rs11758313	T	C	0.313943	25.1267
		57	0.00126583	4.49997e-08	6	-0.0069217	31875712	rs586346	C	T	0.635353	29.9001
		58	0.00129655	2.99999e-06	6	0.00605545	16519398	rs3806137	G	A	0.333556	21.8128
		59	0.001228	1.7e-07	6	-0.00641588	69275508	rs4708180	A	G	0.541618	27.2969
		60	0.00144389	4.19952e-20	6	0.0132585	51187787	rs994270	G	C	0.235126	84.3177
		61	0.00125166	1.2e-06	6	0.00607555	92340664	rs387722	T	C	0.600678	23.5612
		62	0.00122194	1.2e-07	6	-0.00647169	87994572	rs4707358	A	G	0.527429	28.0501
		63	0.00122015	9.20005e-08	6	-0.00651742	98780531	rs62420599	C	T	0.504774	28.5314
		64	0.00122891	1.29987e-11	6	0.00832073	50782834	rs2143081	A	G	0.539822	45.8438
		65	0.00202158	6.69993e-07	7	0.0100477	4989005	rs7778914	A	G	0.894901	24.703
		66	0.00122813	2.80001e-08	7	0.0068183	35078743	rs329274	G	A	0.485636	30.8221
		67	0.00131044	1.29999e-06	7	-0.00633725	8792148	rs2189620	C	T	0.681362	23.3865
		68	0.00141599	8.30004e-09	7	-0.00815943	127595077	rs12536253	C	G	0.24901	33.2045
		69	0.001236	4.49997e-06	7	-0.00566984	109687420	rs1723625	A	C	0.572101	21.0428
		70	0.00124545	4e-07	7	0.00631432	1542124	rs3752712	A	G	0.404613	25.7039
		71	0.00125592	2e-08	7	-0.00704676	153495206	rs10271924	T	C	0.492595	31.4813
		72	0.00123152	1.5e-07	7	0.00646929	49625649	rs4585695	C	T	0.43752	27.5949
		73	0.00126299	4.10015e-54	7	0.0195637	143723137	rs10249294	A	G	0.372973	239.939
		74	0.00246598	9.29994e-08	8	-0.0131689	770903	rs117118401	A	T	0.06662	28.5179
		75	0.00142051	1.5e-06	8	0.00682793	15119313	rs11990258	A	G	0.246482	23.104
		76	0.0012406	2.1e-09	8	0.00743079	57436577	rs1866823	A	G	0.544469	35.876
		77	0.00194457	3.79997e-06	8	0.00898489	124761727	rs4870866	T	C	0.116007	21.3489
		78	0.00126569	2.69998e-06	8	0.0059368	25675709	rs7014421	G	T	0.371866	22.0013
		79	0.00145251	2.99999e-08	8	-0.00804815	10209623	rs7818437	C	T	0.235903	30.701
		80	0.00129959	1.29999e-08	9	0.00738857	1734863	rs4302893	A	G	0.334189	32.3226
		81	0.00125874	1.5e-08	9	0.00712915	5780121	rs2093654	G	A	0.388133	32.0776
		82	0.00223396	2.1e-06	9	-0.0106068	124893355	rs1411451	T	C	0.082308	22.5432
		83	0.00129919	5.69994e-09	9	0.00756738	96217447	rs7869969	G	A	0.330836	33.9269
		84	0.00147438	1.89998e-07	9	-0.00768593	114992714	rs6477901	T	C	0.779056	27.1752
		85	0.0012669	3.59998e-06	9	-0.00586687	128501879	rs7864529	C	A	0.632723	21.445
		86	0.00151925	5e-07	9	0.00763354	116140667	rs1746137	T	C	0.21745	25.2459
		87	0.00148477	1.40001e-06	9	-0.00717343	34253097	rs17258783	T	C	0.216246	23.3418
		88	0.00137406	1.89998e-08	9	0.00772163	23274223	rs6475724	T	C	0.727296	31.5795
		89	0.00123831	1.40001e-06	10	0.00596971	68674026	rs1916383	T	C	0.448836	23.2405
		90	0.00342557	4.60002e-06	10	0.0156939	84296245	rs117061004	A	G	0.032823	20.9891
		91	0.00135696	8.10028e-20	10	0.0123642	22098701	rs10828266	G	A	0.715634	83.0225
		92	0.00126801	7.39997e-09	10	0.00732973	125134393	rs11248509	T	A	0.371237	33.414
		93	0.00135361	3.40001e-08	10	0.00747457	107577033	rs12780952	A	G	0.286382	30.4918
		94	0.00122289	3.79997e-08	10	-0.00672322	65313819	rs9919429	G	A	0.486008	30.2258
		95	0.00128576	1.89998e-09	11	-0.00771754	8825774	rs10840126	G	A	0.376121	36.0277
		96	0.00130784	4.39997e-06	11	-0.00600473	27677041	rs7124442	T	C	0.678983	21.0803
		97	0.00125099	4.20001e-06	11	0.00575479	105737020	rs642544	G	T	0.414008	21.1616
		98	0.00126932	3.40001e-10	11	0.00796969	63981507	rs60452247	A	G	0.363079	39.422
		99	0.00212339	5.30005e-09	11	0.0123929	33759092	rs11032362	A	G	0.090976	34.0631
		100	0.00128277	2.09991e-12	11	0.00901088	47527052	rs10838724	T	G	0.367992	49.3441
		101	0.00128767	2e-06	11	-0.00612268	88265307	rs10501667	G	A	0.351487	22.6085
		102	0.00123358	9.59997e-07	12	-0.00604447	39111206	rs12424190	T	A	0.440031	24.0093
		103	0.0012341	1.09999e-06	12	0.00600446	49467330	rs10875917	T	G	0.433434	23.6726
		104	0.00176592	3.29997e-07	12	-0.00901821	51924030	rs7313901	C	T	0.141749	26.0793
		105	0.00137614	9.80009e-10	13	-0.00841258	55924013	rs7982441	C	T	0.731883	37.3707
		106	0.00123287	1.7e-08	13	0.00695315	100650708	rs9517948	T	C	0.451352	31.8073
		107	0.00249984	3.50002e-06	13	-0.0116025	48724166	rs1172553	A	G	0.93625	21.5415
		108	0.00139402	2.99999e-06	13	0.00651235	36480042	rs11147593	A	G	0.740774	21.8241
		109	0.00122843	1e-06	13	-0.00600135	67216739	rs9529108	G	C	0.540305	23.8669
		110	0.00124738	1.7e-09	14	0.00751549	32071665	rs12885598	A	G	0.596671	36.3007
		111	0.0020297	4.00037e-19	14	-0.0181417	22038125	rs34162196	T	C	0.1008	79.8896
		112	0.00124386	1.29999e-06	14	-0.00602046	60650086	rs216526	G	A	0.408712	23.4269
		113	0.0014185	1.09999e-06	14	-0.00691433	93819216	rs11622939	T	C	0.247928	23.7596
		114	0.00147345	2.49977e-14	14	0.0112324	79943606	rs28479795	T	C	0.221473	58.1129
		115	0.00123896	3.89996e-06	15	-0.00571793	47594706	rs1466781	C	T	0.419952	21.2991
		116	0.0027	1.09999e-06	15	-0.0131798	64937848	rs2899700	G	A	0.946125	23.828
		117	0.0019939	6.29999e-07	15	-0.00993025	56396132	rs17238607	A	G	0.105257	24.8034
		118	0.00138628	1.89998e-07	15	-0.00722295	75027880	rs2472297	T	C	0.261409	27.1472
		119	0.00178024	1.6e-08	16	0.0100607	72756598	rs71386977	C	G	0.137822	31.9372
		120	0.00124161	1.09999e-09	16	-0.00757523	19279380	rs1051547	C	T	0.561537	37.2237
		121	0.00124634	1.29999e-07	16	0.00658415	30026469	rs11649274	A	G	0.401129	27.9077
		122	0.00127167	2.69998e-06	16	0.00597004	65597931	rs4513099	G	A	0.377012	22.0396
		123	0.0012888	5e-07	16	-0.00647943	6936908	rs12446517	G	T	0.345474	25.2755
		124	0.00125476	3.29997e-06	16	-0.00583375	64663399	rs11075545	C	A	0.613813	21.6159
		125	0.00122398	1.10002e-16	16	-0.0101452	73602926	rs862227	G	A	0.457858	68.7022
		126	0.00123262	3.40001e-06	16	0.00572877	7613941	rs62009931	C	G	0.498794	21.6004
		127	0.00137694	1.7e-06	17	-0.00659465	79368016	rs10459965	T	A	0.27024	22.9378
		128	0.00200985	3.59998e-06	17	0.00931659	46752387	rs3110611	T	C	0.103016	21.4874
		129	0.00608106	3.2e-09	17	0.035995	58443095	rs139042899	C	A	0.013469	35.0368
		130	0.00123314	7.39997e-08	17	0.00663438	42517354	rs9635715	C	T	0.4493	28.945
		131	0.00122272	2e-06	17	-0.00581367	2291863	rs898751	T	C	0.492903	22.6071
		132	0.00136149	3.69999e-14	18	0.0103088	57971625	rs111526888	G	A	0.279947	57.3305
		133	0.00124903	2.69998e-08	18	-0.00694613	24131659	rs8095324	G	A	0.404041	30.927
		134	0.00124771	1.80011e-14	18	0.0095625	44800515	rs2048522	T	A	0.434968	58.7373
		135	0.00184091	2e-06	19	0.00874374	45415935	rs7256200	T	G	0.126884	22.5594
		136	0.00127708	1.9002e-12	19	-0.00899731	49261368	rs739320	C	T	0.60575	49.6349
		137	0.00125477	7.10003e-10	19	-0.00773361	10961273	rs11085749	A	G	0.387076	37.9869
		138	0.00122369	4.39997e-06	19	0.00561988	30914944	rs10412051	T	C	0.533268	21.0916
		139	0.00122265	1.10002e-11	19	0.00830429	46190268	rs1964272	A	G	0.48389	46.1316
		140	0.0012379	3.79997e-06	19	-0.00571967	47763127	rs1035390	C	T	0.420477	21.3486
		141	0.00324738	4.90004e-06	19	0.0148315	13210620	rs62109907	T	C	0.036739	20.8594
		142	0.00157322	4.49997e-06	20	0.00721338	62441599	rs6062322	T	A	0.188541	21.0231
		143	0.00122832	2.59998e-07	20	-0.00632202	20369855	rs6137015	A	G	0.524952	26.4903
		144	0.001245	1.5e-07	20	0.00653474	44904838	rs2425840	C	A	0.409513	27.5496
		145	0.00127912	2.90001e-06	20	-0.00598296	11893242	rs67667422	G	T	0.35472	21.878
		146	0.00657193	1.09999e-06	20	-0.0319764	31020883	rs56016114	C	A	0.009136	23.674
		147	0.00217511	9.69996e-08	21	-0.0115972	33073125	rs8132845	T	A	0.087479	28.4277
		148	0.00214064	2.59998e-06	21	0.0100557	44088683	rs71320537	T	C	0.086659	22.0666
		149	0.00142737	7.90005e-08	22	-0.00766526	31581166	rs5749227	G	A	0.755793	28.8389
		150	0.00130442	1.79999e-06	22	-0.00623313	42466950	rs133377	T	C	0.675407	22.8337
	Dried fruit intake	1	0.00183744	2.80001e-08	1	0.0102051	72270797	rs12137234	T	C	0.303772	30.8465
		2	0.00238518	2.90001e-09	1	-0.0141613	98327133	rs75641275	C	A	0.143372	35.2502
		3	0.00169759	2.90001e-06	1	0.00793848	185089901	rs6700484	G	C	0.410381	21.8679
		4	0.00286217	4.70002e-06	1	-0.0131076	171423167	rs12727104	A	G	0.094319	20.9727
		5	0.00167902	9.80009e-09	1	-0.00962858	241054465	rs261809	G	A	0.540636	32.886
		6	0.0022203	5.19996e-07	1	0.0111394	154659342	rs954212	G	A	0.176806	25.1709
		7	0.00713696	5.19996e-07	1	-0.035816	151371547	rs193003548	T	C	0.014785	25.1841
		8	0.00173034	1.09999e-08	1	0.00987818	44031793	rs11586016	C	G	0.371004	32.5903
		9	0.00170546	6.20012e-17	1	0.0142595	72748669	rs3101339	C	A	0.603285	69.9074
		10	0.00455999	2.30001e-06	1	-0.0215347	32415997	rs149367378	T	G	0.036979	22.3022
		11	0.00198541	8.70001e-09	1	0.0114265	91191582	rs72720396	G	A	0.229157	33.1226
		12	0.0016915	4.60002e-07	1	0.00852684	117864047	rs1289870	T	C	0.575664	25.4115
		13	0.005296	2.1e-06	1	0.0251035	17604875	rs142119647	G	A	0.026081	22.4683
		14	0.00172787	9.40005e-08	1	0.00922342	57757524	rs597941	T	C	0.373556	28.4944
		15	0.00270643	6.19998e-07	1	0.0134898	6156915	rs2235792	A	G	0.10777	24.8436
		16	0.00170943	2.1e-06	1	-0.00810151	96669859	rs35030273	A	T	0.410949	22.4609
		17	0.0020058	4.40048e-11	1	0.0132178	204603861	rs11811826	A	T	0.224231	43.4251
		18	0.00170863	1.6e-06	2	-0.00818915	207918695	rs6712271	A	G	0.397992	22.971
		19	0.00168729	6.69993e-10	2	-0.0104154	60718347	rs7599488	T	C	0.426408	38.104
		20	0.00176246	1.29999e-06	2	0.00852847	72502270	rs10192800	A	G	0.342789	23.4154
		21	0.00192097	1.79999e-07	2	0.0100272	188879205	rs2165150	A	C	0.744263	27.2468
		22	0.00194261	7.49998e-07	2	-0.00961434	145723284	rs2579020	T	A	0.244526	24.4943
		23	0.00178688	8.79995e-07	2	-0.00878384	172646528	rs13016580	A	G	0.320315	24.1644
		24	0.00167506	7.19996e-08	2	0.0090235	49417986	rs10178071	T	C	0.521376	29.0193
		25	0.00365775	2.19999e-06	2	0.017301	213196561	rs13029034	A	G	0.055935	22.3724
		26	0.00315965	7.90005e-08	2	-0.0169632	98275354	rs11692435	A	G	0.08258	28.8228
		27	0.00167381	8.79995e-09	2	-0.00962821	60231826	rs7582086	T	G	0.468273	33.0885
		28	0.00167139	2.19989e-12	2	0.01173	101022726	rs4149513	A	G	0.493537	49.2536
		29	0.00177001	2.30001e-07	2	-0.00915459	85638865	rs62162747	C	T	0.334342	26.75
		30	0.00262767	1.7e-06	2	0.0125626	115835313	rs58563230	G	A	0.11408	22.8568
		31	0.00204011	2.1e-08	2	-0.0114381	166183577	rs17184707	T	C	0.212811	31.4339
		32	0.00269552	7.79992e-07	2	-0.0133191	28288020	rs35456421	T	C	0.109089	24.4153
		33	0.00173875	3.40001e-07	2	-0.00886483	170944488	rs13018443	C	T	0.365527	25.9935
		34	0.00179433	6.59994e-08	2	0.00969189	225467840	rs111915841	C	G	0.32262	29.175
		35	0.00186689	4.70002e-06	3	0.00854631	177492986	rs13071694	A	G	0.278019	20.9565
		36	0.00171869	8.10009e-09	3	0.00991231	147239337	rs57499472	C	T	0.404131	33.2623
		37	0.00180743	3.09999e-06	3	-0.00843244	118390575	rs6438468	A	C	0.687489	21.7661
		38	0.00205367	2.69998e-06	3	-0.00964311	35684594	rs3796183	C	T	0.209987	22.0481
		39	0.00173478	2.99999e-06	3	0.00810673	141091595	rs13098180	A	T	0.381283	21.8374
		40	0.00260638	1.89998e-07	3	-0.0135707	89095401	rs60574043	T	C	0.116868	27.1098
		41	0.00167957	4.09996e-06	3	0.00773244	146370310	rs57946797	A	T	0.469117	21.1951
		42	0.00353337	6.90001e-08	3	0.0190588	115037579	rs116385168	C	T	0.059616	29.0945
		43	0.00185921	1.10002e-13	3	-0.0138099	18763543	rs4269101	G	T	0.718948	55.1724
		44	0.00262156	1e-06	3	0.0128155	59788525	rs565226	G	T	0.885339	23.8973
		45	0.00167268	3.79997e-06	3	-0.0077309	71609276	rs830605	T	C	0.494998	21.3615
		46	0.00168073	1.5e-07	3	-0.00883096	18197008	rs9310545	C	A	0.51604	27.6069
		47	0.00175438	2.90001e-06	3	0.00820459	25332732	rs322672	C	T	0.350654	21.8708
		48	0.0018852	5.60003e-09	3	0.0109896	43931484	rs6765212	T	C	0.270909	33.9818
		49	0.00221127	4.90004e-06	3	0.0101077	2568403	rs35792972	G	A	0.173309	20.8939
		50	0.00190046	2.30001e-06	3	-0.00897923	188879596	rs9860336	T	C	0.26642	22.3233
		51	0.0018423	3.89996e-09	4	0.0108465	2862190	rs10026792	A	G	0.290404	34.6622
		52	0.00167187	1.7e-06	4	0.00799679	152601146	rs907237	G	T	0.490017	22.8783
		53	0.00543744	1.5e-06	4	-0.0261399	37346857	rs115141576	T	C	0.024317	23.1109
		54	0.00175417	1.6e-06	4	-0.00841387	57815766	rs13111442	C	A	0.653578	23.0063
		55	0.00167357	1.79999e-08	4	0.00941595	37175523	rs1648404	T	C	0.476112	31.6547
		56	0.00175932	5.80003e-08	4	-0.00954265	106133184	rs6533183	T	C	0.656671	29.4202
		57	0.00184908	1.89998e-07	4	-0.00963622	59822257	rs12644768	G	A	0.285691	27.1581
		58	0.00167864	2.1e-06	4	0.00795701	55526702	rs3819391	G	A	0.55891	22.4689
		59	0.00229371	4.90004e-07	5	-0.011541	92608809	rs72784460	T	C	0.159806	25.3167
		60	0.00584627	4.90004e-06	5	0.0267064	125564863	rs12516172	T	C	0.021807	20.8675
		61	0.00236407	1.6e-06	5	0.0113528	147964658	rs10040819	A	C	0.148827	23.0613
		62	0.0016833	8.70001e-07	5	0.00827878	3226096	rs4866437	A	G	0.530975	24.1884
		63	0.00291743	2.69998e-06	5	0.0136906	154771346	rs13361944	C	T	0.091212	22.0213
		64	0.00168364	2.59998e-06	5	0.00791935	167314580	rs11134477	A	G	0.553548	22.1248
		65	0.00178855	4.60002e-06	5	-0.00819703	43191033	rs7730004	T	C	0.67763	21.0043
		66	0.00172743	8.9e-08	5	-0.00923639	60559156	rs36198109	A	G	0.38425	28.5892
		67	0.00172916	7.49998e-07	5	0.00855684	166996722	rs1549212	T	C	0.626408	24.4881
		68	0.00176113	1.79999e-06	6	-0.00840976	62639359	rs7742849	A	G	0.342034	22.8025
		69	0.00277607	8.80035e-12	6	0.0189482	25430149	rs2328887	C	T	0.899467	46.5879
		70	0.00173536	2.90001e-07	6	0.0088966	152202007	rs3757323	C	T	0.63114	26.2825
		71	0.00183854	1.2e-06	6	-0.0089411	153375907	rs7749708	T	C	0.29394	23.6501
		72	0.00435565	9.40005e-07	6	-0.0213607	88212666	rs76352965	C	T	0.039429	24.0504
		73	0.00171452	5.19996e-14	6	-0.0129055	31540429	rs746868	G	C	0.614662	56.6582
		74	0.00227685	6.80002e-08	6	-0.0122843	32625369	rs536421612	A	G	0.237761	29.1092
		75	0.00203109	3.59998e-06	6	0.00940598	118338992	rs9489296	T	A	0.223028	21.4461
		76	0.00168183	7.19946e-13	6	0.0120673	98547979	rs9385269	T	C	0.524565	51.4818
		77	0.00213457	4.49997e-07	6	-0.0107715	84113685	rs112887546	A	C	0.192863	25.4642
		78	0.00199105	6.59994e-08	6	-0.0107567	56548359	rs4073960	A	G	0.228388	29.1872
		79	0.00178604	1.09999e-10	7	-0.0115362	132716502	rs7808471	C	T	0.322136	41.7197
		80	0.00217099	2.99985e-17	7	0.0183338	2109821	rs11772627	C	G	0.18202	71.316
		81	0.00167712	3.69999e-06	7	0.00775727	3541944	rs10236399	C	G	0.524586	21.3938
		82	0.00218829	1.09999e-06	7	0.0106544	24747277	rs2521754	G	C	0.179775	23.7053
		83	0.00179651	2e-07	7	-0.00934835	111329102	rs1419750	G	A	0.677315	27.0775
		84	0.00169394	2.99999e-06	7	0.00791702	136596457	rs7810473	G	A	0.419149	21.8437
		85	0.00335166	3.2e-06	7	0.0156059	102389213	rs117451379	T	C	0.069327	21.6798
		86	0.00217463	2.69998e-06	7	0.0102007	44389625	rs10262162	A	G	0.180138	22.0033
		87	0.00167714	3.89996e-09	7	-0.00987659	153485282	rs2533273	A	C	0.48453	34.6795
		88	0.00177263	2.90001e-06	7	-0.00829195	21892846	rs10268994	A	G	0.663942	21.8814
		89	0.00168959	2.99999e-06	8	0.00788911	143778381	rs2585176	T	A	0.424751	21.8017
		90	0.00170073	1.29999e-07	8	0.00898688	86314855	rs10087278	A	G	0.591305	27.9219
		91	0.00261123	5.99998e-07	8	0.0130354	31982676	rs7835197	C	T	0.881448	24.9205
		92	0.00177444	3.50002e-06	8	0.00823313	78946874	rs1947897	C	G	0.332245	21.5281
		93	0.00178709	5.1e-09	8	-0.0104463	144258705	rs7829800	G	A	0.671041	34.1688
		94	0.00228005	2.19999e-07	8	-0.0118157	18053598	rs1000214	G	T	0.840083	26.8552
		95	0.00167824	1.7e-06	8	-0.00802978	143363229	rs34819186	C	A	0.472419	22.8927
		96	0.0016734	2.90001e-06	9	-0.00782245	15837531	rs9298741	G	A	0.509952	21.8516
		97	0.0017308	1.2e-07	9	0.00917096	82886585	rs10156491	A	G	0.373814	28.0759
		98	0.00201598	1.29999e-07	9	-0.0106447	115089045	rs7047847	T	C	0.779092	27.88
		99	0.00177944	2e-07	9	0.00925314	1666496	rs4740634	G	A	0.330528	27.0402
		100	0.00167565	1e-06	9	-0.00819273	87252243	rs7045666	A	G	0.45702	23.905
		101	0.00234923	1.29999e-08	10	-0.013361	126723567	rs893856	A	G	0.148988	32.3463
		102	0.00185722	1.99986e-19	10	0.016739	22058137	rs10740991	C	G	0.717606	81.2326
		103	0.00167167	9.09997e-09	10	0.00960741	64988931	rs7916868	T	A	0.503499	33.0301
		104	0.00181754	2.90001e-06	10	-0.00850244	774516	rs11253371	G	A	0.307284	21.8835
		105	0.00312712	1.5e-07	10	-0.0164422	87857822	rs7923809	C	T	0.078175	27.6458
		106	0.00167767	1.09999e-06	11	0.00816604	115693410	rs2508819	C	T	0.462221	23.6923
		107	0.00174294	2.19999e-06	11	-0.00825435	133734461	rs4937841	T	A	0.368383	22.4284
		108	0.00175056	4.39997e-06	11	-0.00803404	10551106	rs9300104	C	T	0.650401	21.0626
		109	0.00181919	1.59993e-16	11	-0.015009	66292908	rs10896126	G	A	0.303582	68.0684
		110	0.00183883	1.6e-06	11	-0.00882362	28466083	rs7941325	A	G	0.290956	23.0255
		111	0.00168442	5.69994e-10	11	0.0104396	43622423	rs11037497	C	G	0.446175	38.4118
		112	0.00167819	7.79992e-07	11	0.00828943	79883835	rs12797895	C	T	0.520123	24.3986
		113	0.00242117	7.79992e-08	11	0.0130066	61514821	rs4963390	G	A	0.139195	28.8586
		114	0.00534078	1.2e-07	11	0.028243	44868967	rs7119021	A	G	0.025215	27.9647
		115	0.00201707	5.1e-07	11	-0.0101318	1041967	rs72842424	A	C	0.223554	25.2307
		116	0.00167077	2.90001e-09	11	0.00991719	95523433	rs1622515	G	A	0.484704	35.2324
		117	0.00190081	5.10035e-12	12	0.0131215	108618630	rs3764002	T	C	0.261416	47.6527
		118	0.0020326	7.59994e-08	12	0.0109286	73309402	rs979678	G	A	0.21824	28.9083
		119	0.00264029	1.5e-06	13	0.0126874	96058183	rs2389238	G	A	0.885596	23.0909
		120	0.00168855	2.59998e-06	13	0.00793662	30883339	rs4769824	T	C	0.436792	22.0923
		121	0.00169828	4.90004e-06	13	-0.00776209	47700334	rs1560525	G	T	0.562804	20.8899
		122	0.00184118	2.39999e-06	13	-0.00868261	112215941	rs7334175	T	C	0.706781	22.2385
		123	0.00189828	3.59998e-07	13	-0.00965823	58322621	rs9527691	A	G	0.264243	25.8864
		124	0.00204447	8.40001e-08	14	0.010955	20648951	rs67518212	C	T	0.213497	28.7119
		125	0.00175696	4.70002e-07	14	0.00884993	103903763	rs62007687	T	G	0.344398	25.372
		126	0.00167846	1.79999e-08	14	0.0094566	72170969	rs4140799	A	G	0.531856	31.7429
		127	0.00256646	6.1e-07	14	0.0128011	97460465	rs742877	A	C	0.122076	24.8785
		128	0.00168126	2.59998e-08	14	0.00935902	77433198	rs10129747	G	A	0.530254	30.9877
		129	0.00167634	2e-06	14	-0.00796549	62444178	rs2353857	A	C	0.475718	22.5787
		130	0.00258183	2.80001e-06	14	-0.012088	67939796	rs17184650	T	C	0.121669	21.9206
		131	0.00277168	7.10068e-16	14	-0.0223628	22038125	rs34162196	T	C	0.101001	65.0975
		132	0.00169948	1.79999e-06	14	0.00810594	38039969	rs1950826	T	C	0.589608	22.7495
		133	0.00170407	1.79999e-07	15	-0.00890041	98314128	rs11073575	C	T	0.580053	27.2799
		134	0.00281551	4.39997e-06	15	-0.0129214	53107255	rs62023502	A	G	0.097835	21.0622
		135	0.00258382	4.39997e-08	15	-0.0141434	45319982	rs11632215	C	A	0.120179	29.9627
		136	0.00174235	8.9e-09	15	-0.0100206	47821612	rs1797235	C	G	0.374623	33.0761
		137	0.00171571	6.80002e-09	16	0.00994346	52105988	rs1582322	G	A	0.604805	33.5881
		138	0.00185402	4.39997e-06	16	-0.00851448	24728227	rs12708665	G	A	0.715368	21.0904
		139	0.00290068	1.6e-06	16	-0.0139129	51208161	rs34419562	A	G	0.09511	23.0056
		140	0.00173031	1.2e-06	16	-0.00838877	7247154	rs7203102	T	C	0.630799	23.5043
		141	0.00171168	2.99999e-06	16	0.00798951	30820866	rs62057232	C	T	0.39035	21.7868
		142	0.00167238	4.30002e-08	16	-0.0091646	73602926	rs862227	G	A	0.458327	30.03
		143	0.00277818	1e-06	16	0.0135819	82842132	rs12600070	A	C	0.101618	23.9
		144	0.00190977	2.80001e-06	16	-0.00895129	64365361	rs982671	A	G	0.257658	21.9688
		145	0.00293795	1.40001e-08	17	-0.0166666	1373612	rs8081370	T	C	0.910232	32.1813
		146	0.00226174	3.2e-09	17	0.0133946	56419228	rs62084586	C	T	0.165729	35.0729
		147	0.00167196	8.40001e-08	17	-0.00895925	2291863	rs898751	T	C	0.493004	28.7137
		148	0.00171916	7.39997e-07	17	0.00851281	25576289	rs1812195	G	A	0.401295	24.5195
		149	0.00167202	7.70016e-13	18	0.0119836	21117571	rs4800488	A	C	0.489858	51.3676
		150	0.0018176	4.90004e-08	18	0.00991215	60233646	rs11152349	A	G	0.302856	29.7397
		151	0.00177833	2.5e-07	18	0.00916628	35145122	rs11082011	T	C	0.667672	26.568
		152	0.00197514	5.89997e-09	18	0.0114962	57850583	rs17175518	A	C	0.232775	33.8775
		153	0.00394233	2e-06	18	0.018731	23200504	rs74611672	C	T	0.047356	22.5743
		154	0.00167459	2.59998e-07	19	0.00862298	18814330	rs4808846	G	A	0.480602	26.5152
		155	0.00171519	6.1e-08	19	-0.00928966	10961273	rs11085749	A	G	0.387338	29.3341
		156	0.00168148	1.6e-06	19	-0.00806898	30110805	rs12462942	C	T	0.538928	23.0278
		157	0.00225502	3.2e-06	19	-0.0104964	32157499	rs17592481	T	G	0.164693	21.666
		158	0.00231362	6.70039e-18	19	0.0199445	45411941	rs429358	C	T	0.154208	74.3122
		159	0.00280587	1.7e-06	20	0.013416	10625804	rs1801140	G	T	0.098129	22.8617
		160	0.00187856	1.40001e-06	20	0.00905522	49522796	rs6126123	G	A	0.271811	23.2352
		161	0.00657567	3.09999e-06	20	-0.0306696	48824878	rs75265668	A	G	0.017561	21.7538
		162	0.00212467	4.39997e-07	21	-0.0107295	23077546	rs1735720	G	T	0.191686	25.502
		163	0.00184851	3.89996e-07	22	0.00937793	31775982	rs9609271	T	G	0.287692	25.7376
	Cooked vegetable intake	1	0.0016885	4.30002e-06	1	-0.00775693	165590968	rs1913837	G	C	0.686914	21.1045
		2	0.00156367	2.69998e-06	1	-0.00734322	190028576	rs1534749	C	T	0.530491	22.0537
		3	0.00160199	3.09999e-07	1	0.00819376	213549960	rs2033597	C	T	0.611469	26.1604
		4	0.00156216	5.69994e-09	1	0.0091021	153913770	rs2252508	G	A	0.480256	33.9493
		5	0.00162787	1.79999e-06	1	-0.00777365	87913176	rs11162019	T	C	0.362057	22.8039
		6	0.002198	8.79995e-07	1	0.0108071	214457698	rs12079852	A	G	0.150843	24.1747
		7	0.00265472	1.7e-06	1	-0.0127135	245354548	rs7513532	A	G	0.102898	22.9346
		8	0.00218825	8.30004e-08	1	0.011732	204403311	rs2271424	C	T	0.149715	28.7441
		9	0.00560265	1.29999e-06	2	0.0270982	134746202	rs111765914	C	G	0.019877	23.3933
		10	0.00482814	6.49995e-07	2	-0.024022	157475464	rs114380720	A	G	0.027035	24.7546
		11	0.00212304	4.90004e-06	2	-0.00970254	116017266	rs67201082	G	T	0.161323	20.8859
		12	0.00652289	4.09996e-06	2	-0.030042	98316794	rs72815648	A	G	0.014488	21.2117
		13	0.00640237	3.2e-06	2	0.0298056	18518590	rs2222134	T	C	0.983494	21.6727
		14	0.00707329	9.09997e-07	2	-0.0347332	241910466	rs56026156	T	C	0.012264	24.1126
		15	0.00208302	5.30005e-09	2	-0.0121578	172525884	rs2102738	C	A	0.172403	34.066
		16	0.00166011	2.69998e-07	2	-0.0085427	79702840	rs4852492	T	C	0.671241	26.4798
		17	0.00156423	7.8001e-11	2	0.0101744	104159785	rs4851029	G	T	0.526969	42.3072
		18	0.00572213	8.40001e-07	2	-0.0281802	102766634	rs113993820	T	G	0.019316	24.2533
		19	0.00358111	2.90001e-06	2	-0.0167443	200107967	rs114193689	G	C	0.051031	21.8623
		20	0.00156884	4.30002e-07	3	-0.0079334	158056654	rs11710570	C	T	0.448045	25.5717
		21	0.00156166	9.40005e-08	3	0.00833483	74768098	rs11924675	T	G	0.488619	28.4852
		22	0.00194258	5.39995e-07	3	-0.00973427	51689306	rs60123882	G	A	0.205711	25.11
		23	0.00454513	8.70001e-07	3	-0.022358	71170319	rs17653477	G	A	0.030373	24.1975
		24	0.00157752	7.90005e-07	3	-0.00778785	117307567	rs1875517	A	G	0.428867	24.3716
		25	0.00809909	4.09996e-06	3	0.0372974	136844366	rs150671711	T	C	0.010063	21.2072
		26	0.00159079	1.20005e-13	3	0.0117995	25121444	rs12629972	C	T	0.588311	55.0173
		27	0.00554619	4.09996e-07	3	-0.0280778	139439220	rs115403726	T	C	0.020962	25.6292
		28	0.00199254	4.49997e-06	3	-0.00913919	108119473	rs111608385	T	C	0.189461	21.0378
		29	0.00157316	1e-06	3	0.00769453	10449459	rs34903	T	C	0.458766	23.923
		30	0.00189436	3.89996e-06	3	0.00874514	180624900	rs62291414	C	T	0.216781	21.3111
		31	0.00174078	1.89998e-06	4	0.00828639	38736550	rs2890620	C	T	0.280601	22.659
		32	0.00164143	2.39999e-06	4	0.00774598	188980863	rs12642480	C	T	0.647682	22.2693
		33	0.0018547	4.30002e-08	4	-0.0101604	42137653	rs28450747	A	G	0.23257	30.0104
		34	0.00190638	1.09999e-06	4	0.00928642	10543372	rs7667638	G	A	0.786334	23.7288
		35	0.00179363	3.40001e-06	4	0.00832804	28247071	rs13115533	A	T	0.262737	21.5585
		36	0.00168096	2.90001e-07	4	0.00862471	93786775	rs6532382	A	G	0.320273	26.3252
		37	0.00158362	1.40001e-06	5	-0.0076384	151905461	rs34299746	T	G	0.421156	23.2649
		38	0.00215725	6.4e-07	5	-0.0107391	113435505	rs1352243	A	G	0.156036	24.7818
		39	0.00654004	2.59998e-06	5	0.0307186	5948588	rs140868590	C	T	0.016187	22.0618
		40	0.00171107	2.30001e-06	5	-0.00808488	164685326	rs1541913	T	C	0.298724	22.3259
		41	0.00174063	3.69999e-08	5	0.00958122	141217079	rs1816263	C	T	0.280188	30.2989
		42	0.00179311	1.29999e-06	5	0.00867179	172450020	rs2339744	A	G	0.259053	23.3885
		43	0.00157402	2.99999e-06	5	-0.00734803	24921272	rs333537	T	C	0.552774	21.7931
		44	0.00191049	1.7e-06	6	0.00914104	165748148	rs17784909	G	A	0.211858	22.8928
		45	0.00183561	1.7e-07	6	-0.00960505	115155798	rs9400763	T	C	0.761392	27.3802
		46	0.00235165	1.2e-06	6	-0.0114035	83336744	rs111793227	T	C	0.130089	23.5141
		47	0.00164689	2.69998e-06	6	-0.00772302	84108065	rs4706990	T	A	0.342471	21.9909
		48	0.00243881	3.29997e-06	6	-0.0113389	8906594	rs7743389	T	C	0.882737	21.6164
		49	0.00160923	2.1e-09	6	-0.00964215	31005139	rs2844672	A	G	0.624125	35.9013
		50	0.00164847	4.09996e-06	6	0.00759538	155623709	rs335352	A	G	0.660937	21.2293
		51	0.00206535	2.39999e-06	6	-0.00973969	30080496	rs2844793	A	G	0.171476	22.2383
		52	0.00171677	4.70002e-06	6	0.00785547	43813711	rs9472139	C	G	0.291207	20.9372
		53	0.00156933	1.09999e-06	7	0.00765697	21400762	rs7803655	A	G	0.459313	23.8058
		54	0.00168283	3.50002e-06	7	-0.0078112	126034791	rs10248006	A	G	0.68715	21.5453
		55	0.00161717	8e-07	7	0.00797978	77814476	rs4730098	A	G	0.62866	24.3483
		56	0.00191655	1.6e-06	7	-0.0091902	103668474	rs62485872	T	G	0.213997	22.9936
		57	0.00165	2.80001e-07	8	-0.00847771	113926117	rs28437380	G	A	0.336949	26.399
		58	0.00161897	1.40001e-08	8	0.00918737	10266706	rs12550717	A	G	0.372413	32.2035
		59	0.00177121	2.39999e-06	8	-0.00835976	33088271	rs4072717	T	C	0.264367	22.2764
		60	0.0032181	2.19999e-06	8	0.0152248	78376182	rs264820	T	G	0.061695	22.3822
		61	0.00157684	3.2e-07	8	-0.00805592	27889972	rs12682588	C	T	0.474406	26.1008
		62	0.00769489	2.30001e-06	8	0.0363519	82846017	rs117024221	A	C	0.01136	22.3176
		63	0.00183004	1.40001e-08	9	0.0103715	83121545	rs11138705	C	G	0.757204	32.1189
		64	0.00517375	4.90004e-06	9	-0.0236441	114781676	rs74542895	T	C	0.023707	20.8849
		65	0.00191798	7.79992e-07	9	0.00947346	34155112	rs1969964	A	G	0.2101	24.3965
		66	0.00163687	1.80011e-11	9	0.0110063	96345328	rs10156602	G	A	0.361369	45.2119
		67	0.00218027	8.50002e-07	10	0.0107357	129026189	rs11016841	G	A	0.151342	24.2459
		68	0.0015679	1.6e-09	10	-0.00945755	118040352	rs2052063	T	C	0.515902	36.3847
		69	0.00163223	4.60045e-11	11	-0.0107461	13349559	rs28711392	C	T	0.367132	43.3448
		70	0.00194474	2.19999e-06	11	-0.00921242	104486062	rs34006433	G	A	0.201789	22.44
		71	0.00159767	2.5e-08	11	-0.00890406	84788804	rs349062	C	G	0.39275	31.0599
		72	0.00420601	3.2e-06	11	0.0195886	123407544	rs1794191	G	T	0.963551	21.6902
		73	0.00157145	1e-06	12	-0.00768721	54600543	rs1317996	C	G	0.489645	23.9295
		74	0.00174698	1.09999e-06	12	-0.00851127	125789014	rs56814511	T	C	0.297363	23.7362
		75	0.00164918	2e-06	12	-0.00783503	109849297	rs6606711	G	A	0.344936	22.5706
		76	0.00156026	1.2e-07	12	-0.00826432	24240259	rs7975681	C	T	0.500889	28.0555
		77	0.00168589	1.29999e-08	13	-0.0095798	59474383	rs10161952	C	A	0.31274	32.2888
		78	0.00186132	1.29999e-06	13	0.00902271	90719301	rs7984840	T	G	0.228453	23.4979
		79	0.00158456	6.1e-08	14	-0.00858016	99704427	rs10129582	G	A	0.432983	29.3205
		80	0.00167465	5e-07	14	-0.00841422	32473139	rs9630374	T	C	0.320574	25.2451
		81	0.00196238	1.6e-07	14	-0.01029	80339440	rs8015697	T	G	0.803492	27.4956
		82	0.00163028	1.09999e-06	15	-0.0079367	63544106	rs1444405	A	G	0.359835	23.7003
		83	0.00187074	7.00003e-07	15	0.0092814	48009488	rs28420942	A	G	0.228605	24.6149
		84	0.00247214	1.6e-07	15	0.0129418	33396219	rs62000008	G	T	0.114631	27.4057
		85	0.00171988	4.79999e-07	15	0.00865652	29803243	rs67476894	A	G	0.296412	25.3331
		86	0.00224797	3.69999e-06	16	-0.0104046	64339094	rs2917705	A	G	0.140617	21.4224
		87	0.00439829	1.89998e-06	16	-0.0209338	586061	rs12924790	G	C	0.032553	22.653
		88	0.00159054	8.30042e-11	16	0.0103316	53800954	rs1421085	C	T	0.40346	42.1934
		89	0.00276777	4.30002e-06	17	-0.0127228	27055311	rs58413281	T	C	0.087025	21.1302
		90	0.00164976	3.89996e-06	19	0.0076206	34311481	rs29938	C	T	0.658813	21.3371
		91	0.00161465	4.49987e-13	19	0.0116877	49259529	rs838133	G	A	0.549575	52.3962
		92	0.00227542	2.30001e-06	19	0.0107425	30012512	rs13346101	A	G	0.136236	22.2887
		93	0.00236292	2.69998e-06	20	0.0110804	32466983	rs6088332	T	C	0.126576	21.9893
		94	0.0016162	7.19996e-08	20	-0.00870352	15773571	rs16996551	T	C	0.378791	29
		95	0.00236416	1.5e-07	20	0.0124248	34646012	rs2746089	C	T	0.867055	27.62
		96	0.00192208	3.89996e-08	22	0.0105584	48977215	rs34155012	T	C	0.227386	30.1753
	Salad / raw vegetable intake	1	0.00153067	2.39999e-06	1	-0.00721895	58862172	rs338925	C	T	0.674697	22.2425
		2	0.00145133	2e-06	1	0.00690114	72837500	rs11209952	T	C	0.59763	22.6104
		3	0.00144212	2.80001e-08	1	-0.00800801	153761750	rs9427220	T	A	0.554661	30.835
		4	0.0032722	3.29997e-06	1	0.0152292	176467395	rs71645290	T	C	0.050026	21.6607
		5	0.00286535	4.20001e-06	1	-0.0131849	35794177	rs115312977	T	G	0.066503	21.1737
		6	0.00142835	8.09991e-07	1	0.00704448	96700240	rs17457620	T	C	0.490541	24.3235
		7	0.00156868	1.29999e-06	1	0.00758253	109891403	rs3879447	T	C	0.709716	23.3646
		8	0.00311517	3.79997e-08	1	0.017133	231866480	rs4083969	G	C	0.057217	30.2483
		9	0.00153185	1.29999e-06	2	0.00740567	225454907	rs72974269	T	C	0.317163	23.3719
		10	0.00333325	3.2e-07	2	-0.0170308	422144	rs62107261	C	T	0.048247	26.1055
		11	0.00216468	3.09999e-06	2	-0.0100901	20386297	rs62109696	A	G	0.124075	21.7271
		12	0.00151472	4.20001e-06	2	-0.00697061	157110464	rs1528458	G	T	0.332652	21.1775
		13	0.00515997	5.30005e-08	2	-0.0280819	57516670	rs75525887	C	G	0.021056	29.6181
		14	0.00142698	1.2e-06	2	-0.00692732	104076655	rs266070	G	A	0.535535	23.5664
		15	0.0019136	1.40001e-07	2	-0.0100814	127163515	rs13020607	C	T	0.166083	27.7548
		16	0.0051321	6.80002e-08	2	-0.0276917	100772180	rs62150280	G	T	0.019736	29.1143
		17	0.00172815	2.39999e-07	2	0.00892712	59991047	rs11125813	A	G	0.218934	26.6844
		18	0.00245982	3.29997e-07	2	-0.0125555	27293982	rs12373799	A	G	0.096051	26.0531
		19	0.00142664	4e-06	3	-0.00658195	46332840	rs6441954	C	T	0.467716	21.2852
		20	0.00372886	4.60002e-06	3	-0.017092	1594678	rs2314765	G	T	0.039549	21.0103
		21	0.00168656	7.00003e-07	3	-0.00836741	44303185	rs12630752	G	A	0.233456	24.6137
		22	0.00150771	5.1e-08	3	0.00821484	85158566	rs9837462	A	C	0.342977	29.6866
		23	0.00142959	8.60003e-07	3	-0.00703443	69043012	rs7433849	C	T	0.541426	24.2121
		24	0.00142892	1.89998e-07	3	0.00743656	118420088	rs2866121	A	C	0.491496	27.0848
		25	0.00145086	8.00018e-18	3	0.0124765	25110415	rs7619139	A	T	0.589193	73.949
		26	0.00317938	3.2e-06	3	0.014801	114733556	rs116493405	A	G	0.053837	21.6718
		27	0.0016695	2.30001e-06	3	-0.00788254	104375385	rs62258905	T	G	0.24193	22.2924
		28	0.00143029	2.39999e-08	4	0.00797933	63738189	rs13102393	G	C	0.499077	31.1231
		29	0.00186456	9.40005e-07	4	-0.00914338	46734901	rs9790574	T	C	0.180409	24.0469
		30	0.00143836	5.39995e-07	4	0.00720688	117921750	rs1946911	C	G	0.560517	25.1048
		31	0.0016068	4.60002e-06	4	-0.00736108	42170528	rs6824864	T	C	0.27244	20.9873
		32	0.00342902	3.89996e-06	4	-0.0158263	81664429	rs72866712	T	A	0.044971	21.3018
		33	0.00590554	4.30002e-06	4	-0.0271451	16887894	rs79199842	A	G	0.015259	21.1282
		34	0.00856157	8.70001e-07	4	-0.0421201	16432764	rs141446542	A	T	0.007236	24.203
		35	0.00529595	4.90004e-06	4	0.0242019	141986153	rs148140950	C	G	0.021108	20.8838
		36	0.00143565	2e-09	5	-0.00860795	87822672	rs2194027	A	T	0.484664	35.9501
		37	0.00145877	4e-06	5	-0.00672321	60754661	rs12517711	C	T	0.391336	21.2411
		38	0.00230735	1.09999e-06	5	0.0112495	149153043	rs13167468	C	T	0.108726	23.7705
		39	0.00330129	6.90001e-07	5	-0.0163859	56814463	rs58214669	T	C	0.049006	24.6361
		40	0.00150536	3.79997e-06	5	0.00695802	166408664	rs402360	C	T	0.363166	21.3643
		41	0.00182044	9.69996e-07	5	-0.00891755	164640976	rs6879110	C	A	0.190492	23.9959
		42	0.00181338	7.19996e-10	5	0.0111744	137717681	rs17460017	T	A	0.190124	37.9725
		43	0.00621759	3.79997e-06	6	0.0287545	32192217	rs16869875	T	C	0.013221	21.3878
		44	0.00155878	4.70002e-07	6	0.00785584	69197250	rs9342711	G	A	0.300663	25.3988
		45	0.00176637	8.99912e-13	6	-0.0126218	30737591	rs3095337	C	G	0.203909	51.0596
		46	0.00327126	6.59994e-08	6	-0.0176674	56474219	rs191948657	A	T	0.049748	29.1684
		47	0.00352774	2.19999e-08	6	-0.0197339	92348945	rs75248709	T	C	0.045947	31.2918
		48	0.00160303	2.39999e-06	6	-0.0075622	115510990	rs9387295	A	G	0.271351	22.2542
		49	0.00169411	1.29999e-09	6	-0.0102862	396321	rs12203592	T	C	0.219338	36.8659
		50	0.00142812	2.30001e-07	6	0.00738454	88098009	rs9359749	A	T	0.470375	26.7372
		51	0.00173299	4.30002e-07	6	0.00876271	19058692	rs9383456	G	A	0.784931	25.5672
		52	0.00153327	5.49997e-09	7	0.00894101	35215670	rs57221424	G	C	0.321733	34.0043
		53	0.00142901	1.40001e-06	7	0.00689776	10858638	rs6460754	C	T	0.539491	23.2993
		54	0.00146121	1.2e-06	7	-0.00708882	114184098	rs7458242	A	G	0.60185	23.5353
		55	0.00185732	1e-09	7	-0.0113438	77730153	rs62461186	C	A	0.179827	37.3028
		56	0.00156199	1.39991e-15	8	0.012474	64618026	rs790561	G	A	0.704134	63.7754
		57	0.00197644	4.39997e-08	8	-0.0108184	83061099	rs7821179	C	G	0.846577	29.961
		58	0.00144371	7.90005e-08	8	-0.0077534	4849150	rs2924716	G	T	0.511872	28.8418
		59	0.00153135	1.2e-07	8	0.00810469	35314837	rs2897290	T	C	0.405164	28.0106
		60	0.00193969	1.29999e-07	9	0.0102272	9061283	rs324499	A	T	0.838747	27.8001
		61	0.00150549	8.40001e-07	9	0.00741674	92178487	rs2183298	T	C	0.344853	24.2699
		62	0.00155902	5.60003e-07	9	-0.00780319	13755456	rs1011530	A	C	0.705244	25.0518
		63	0.00164475	5.39995e-07	9	-0.00824027	11709678	rs10960118	A	G	0.251631	25.1004
		64	0.00151342	1.40001e-09	9	-0.00916475	128645617	rs10819082	A	G	0.66734	36.6708
		65	0.00164183	1.7e-06	9	-0.00785693	75924896	rs7045800	C	T	0.745309	22.9006
		66	0.00154095	2.30001e-07	10	-0.00797655	118049333	rs75830063	G	T	0.311589	26.7948
		67	0.00216159	1.2e-06	10	0.010498	12159472	rs2658193	C	A	0.874574	23.5866
		68	0.00313514	5.1e-07	10	-0.0157406	596939	rs78706681	A	G	0.054483	25.2073
		69	0.00142831	4.20001e-06	10	-0.00656982	78602758	rs2395441	A	G	0.542016	21.1573
		70	0.00190253	3.69999e-07	10	0.00966783	103815495	rs67497633	A	G	0.168461	25.8222
		71	0.00159025	1.39991e-12	10	0.0112719	22037809	rs6482190	G	A	0.719408	50.2414
		72	0.00377612	4.39997e-07	10	0.0190804	80416410	rs146555011	T	C	0.037669	25.5318
		73	0.00142893	1.6e-07	11	-0.00748736	111340452	rs638089	T	C	0.518052	27.4558
		74	0.00256639	1.29999e-06	11	-0.0124247	43619977	rs61884825	A	G	0.084901	23.4382
		75	0.00600596	4e-06	11	-0.027696	56181053	rs140806757	C	T	0.014466	21.2651
		76	0.00143507	2.30001e-07	11	-0.00742291	11787253	rs11824377	G	A	0.561266	26.7547
		77	0.00154021	1.09999e-06	11	0.00750001	21433028	rs4923594	T	C	0.688064	23.7117
		78	0.00152909	2e-06	11	-0.00727017	134247895	rs11223775	T	C	0.340754	22.6059
		79	0.00163873	3.09999e-07	12	-0.00838643	98778360	rs4762485	T	C	0.257137	26.1901
		80	0.00153893	1.7e-07	12	-0.00804053	109862335	rs7970482	A	G	0.311354	27.2979
		81	0.00281969	4.60002e-07	12	0.014222	49899635	rs11609549	T	C	0.068831	25.44
		82	0.00180794	8.10009e-09	13	-0.0104258	54933682	rs1890012	G	T	0.19473	33.2544
		83	0.00213685	3.89996e-06	13	0.00986925	96928908	rs2149314	A	T	0.872676	21.3313
		84	0.00265516	4.20001e-06	13	-0.0122108	108709340	rs1004549	C	A	0.909769	21.1497
		85	0.00143788	1.2e-06	13	-0.00699101	48976738	rs59128343	T	C	0.56463	23.6392
		86	0.00153837	3.40001e-07	13	-0.00784897	59454139	rs56367474	T	C	0.313191	26.0317
		87	0.00215196	2.30001e-07	13	-0.0111258	82116469	rs9531213	G	C	0.12717	26.7296
		88	0.00317724	1.09999e-06	14	0.0154666	98327132	rs117443106	C	T	0.053075	23.6967
		89	0.00143932	3.79997e-06	14	-0.00665574	20586432	rs9323534	T	C	0.433467	21.3834
		90	0.00788164	1.79999e-06	14	0.037676	79203148	rs112179509	T	G	0.008359	22.8504
		91	0.0016123	6.4e-07	15	0.00802489	78191757	rs12910046	C	T	0.267434	24.7733
		92	0.00695158	3.40001e-06	15	-0.0322893	96274470	rs12324270	C	A	0.010666	21.5749
		93	0.00166573	2e-08	15	-0.00935	97011280	rs12908495	A	C	0.242533	31.5074
		94	0.00175987	1.29999e-07	15	0.0092934	35925895	rs71466817	T	C	0.211939	27.886
		95	0.00173916	2.30001e-07	16	0.00899063	82431542	rs1019957	G	C	0.221198	26.7239
		96	0.00159085	1.40001e-07	16	-0.00836985	19992996	rs1011939	A	G	0.715949	27.6806
		97	0.00158949	7.00003e-07	16	0.00788493	82609717	rs4782717	C	T	0.715916	24.6081
		98	0.00221314	4.49997e-06	16	-0.010151	30622942	rs112750937	C	G	0.126653	21.0377
		99	0.00142564	1e-08	16	0.00816444	31195279	rs1052352	T	C	0.52355	32.7968
		100	0.00182535	3.2e-06	16	0.00849987	75050068	rs76566997	A	G	0.191171	21.6835
		101	0.00170647	6.4e-07	17	-0.00849479	80061545	rs6502052	G	C	0.774669	24.7803
		102	0.0014749	4.79999e-08	17	-0.00805142	43854655	rs34186148	C	G	0.370054	29.8001
		103	0.00148959	1e-06	17	-0.00727899	2298974	rs2447090	G	A	0.361406	23.8785
		104	0.00254436	9.69996e-07	17	0.0124617	30577131	rs4381643	A	G	0.08652	23.9881
		105	0.00143722	4.49997e-07	17	-0.00725229	67423274	rs817555	A	G	0.455008	25.4625
		106	0.00142481	3.69999e-09	18	-0.00839985	38106410	rs4291983	A	C	0.517576	34.7558
		107	0.0020108	2.1e-06	18	0.00954611	1884329	rs2289322	T	G	0.147161	22.5379
		108	0.0016245	1.89998e-06	18	0.00774446	45170374	rs9959961	C	G	0.259723	22.7269
		109	0.00142547	1.40001e-06	18	0.00688056	24999015	rs6508486	A	G	0.467169	23.2986
		110	0.0023241	1.89998e-07	19	0.0120967	49279227	rs62132810	A	G	0.113144	27.0908
		111	0.00147959	5.39995e-07	20	0.00741461	62008975	rs6090392	T	G	0.372367	25.1126
		112	0.00526168	3.40001e-06	21	-0.0244394	23880499	rs149615912	T	C	0.019399	21.574
		113	0.00149904	1.79999e-06	21	-0.00715495	40713833	rs2776307	G	C	0.344712	22.7816
		114	0.00157797	2.99999e-08	21	0.0087404	19049865	rs8130508	A	G	0.289686	30.6805
	Cereal intake	1	0.00455172	7.00003e-07	1	-0.0225802	228565208	rs55755045	T	C	0.040283	24.6095
		2	0.00178895	4.09996e-06	1	0.0082386	177308311	rs35640420	C	G	0.483027	21.2084
		3	0.00215579	4.49997e-07	1	0.0108758	197599030	rs10737693	C	T	0.781287	25.4512
		4	0.00193279	1.7e-09	1	0.0116473	44248272	rs12354267	C	T	0.309145	36.3144
		5	0.00589679	1e-06	1	0.0288423	27284913	rs79598313	T	C	0.023403	23.9236
		6	0.00306344	5.30005e-07	1	-0.0153599	99510445	rs56246631	A	G	0.093373	25.1395
		7	0.00321885	4.09996e-06	1	0.0148251	114628032	rs79725647	C	T	0.08632	21.2125
		8	0.00196427	5.39995e-07	1	0.00984441	225650626	rs10799311	A	G	0.708818	25.1174
		9	0.00181557	1e-06	1	0.00887171	240225383	rs6429176	G	A	0.593354	23.8774
		10	0.00181431	5.1e-07	1	-0.00911194	150635374	rs72702504	C	G	0.404574	25.223
		11	0.00178578	2.99999e-06	1	0.00833567	79382535	rs977915	T	C	0.523768	21.7883
		12	0.00236254	9.59997e-07	1	-0.0115739	32197257	rs3766823	A	G	0.171987	23.9993
		13	0.00179068	5.39995e-08	1	0.00973731	210606369	rs11119497	A	G	0.454723	29.5692
		14	0.00188546	1.29999e-07	1	-0.00996522	77775853	rs9439799	C	T	0.337131	27.9343
		15	0.0022053	1.7e-10	1	0.0140866	113097633	rs10857964	C	T	0.205117	40.8014
		16	0.00327322	6.80002e-08	1	0.017664	66530055	rs1500962	A	C	0.080983	29.1223
		17	0.00181425	1.89998e-06	1	-0.00864907	96467373	rs616243	T	C	0.407879	22.727
		18	0.00185097	9.29994e-08	1	0.00988328	150354276	rs834233	A	G	0.361396	28.5103
		19	0.0020189	1.79999e-09	1	-0.0121483	153797015	rs112780312	A	G	0.274969	36.2076
		20	0.00646336	1.2e-06	2	-0.03136	226966172	rs141612194	G	A	0.020752	23.5415
		21	0.00206041	2.70023e-11	2	-0.013728	60204427	rs6545770	T	A	0.748101	44.3921
		22	0.00198597	2.80001e-07	2	-0.0101948	79634004	rs1376619	T	A	0.278611	26.3518
		23	0.0017821	6.59994e-08	2	-0.00962671	146146452	rs34338764	T	A	0.480583	29.1803
		24	0.00183715	1.79999e-06	2	-0.00877134	22564293	rs2339515	T	G	0.380297	22.7951
		25	0.00179304	3.89996e-06	2	-0.00827572	183470617	rs10931025	T	C	0.439488	21.3025
		26	0.00184556	1.40001e-06	2	-0.00890958	162101261	rs11678980	A	G	0.461578	23.3054
		27	0.00201241	1.5e-08	2	0.0114	136608646	rs4988235	A	G	0.736893	32.0904
		28	0.00511457	5.80003e-07	2	-0.0255556	51273591	rs17515422	T	A	0.032851	24.9662
		29	0.0018609	2.1e-07	2	0.00965066	212587885	rs34227840	C	T	0.361331	26.8947
		30	0.00179982	2.59998e-06	2	-0.00845957	199497285	rs1455349	G	A	0.462608	22.0921
		31	0.00210367	4.09996e-06	2	-0.00968506	239059902	rs7588480	C	T	0.762765	21.1957
		32	0.00199799	2.19999e-07	2	-0.0103444	24451534	rs55860688	C	T	0.273956	26.8054
		33	0.00180474	1.59993e-11	2	-0.0121653	45189441	rs184643	A	G	0.56672	45.4375
		34	0.00188628	6.69993e-07	2	0.00937718	2294426	rs10190125	A	G	0.349724	24.7133
		35	0.00687931	3.50002e-07	2	0.0350638	65781598	rs62139606	C	T	0.017218	25.9792
		36	0.00190724	2.5e-06	2	0.00898671	171635393	rs9973711	T	C	0.324272	22.2018
		37	0.00178601	4.60002e-06	2	0.00818009	215405743	rs7580517	A	T	0.517063	20.9771
		38	0.00185123	3.29997e-06	2	-0.00861254	35035364	rs396370	T	C	0.384115	21.6441
		39	0.00180194	7.90005e-08	2	0.00967425	35436262	rs9308964	T	C	0.564909	28.8239
		40	0.00294048	4e-06	3	-0.0135645	155744689	rs9866512	C	T	0.102055	21.2799
		41	0.00181499	9.70063e-21	3	-0.016951	25110415	rs7619139	A	T	0.588533	87.2248
		42	0.00209243	2.69998e-06	3	0.00981375	165903730	rs17662627	C	G	0.241635	21.9971
		43	0.00180031	2.99985e-11	3	0.0119674	141140968	rs9846396	T	C	0.441556	44.1879
		44	0.00186455	2.59998e-06	3	-0.00875691	81888255	rs2873054	C	A	0.352902	22.0573
		45	0.00185163	9.49992e-07	3	-0.00907693	190525380	rs9870005	G	A	0.362088	24.0308
		46	0.00184665	1.2e-08	3	0.0105252	35775115	rs67723420	A	T	0.376335	32.4855
		47	0.00182114	2.59998e-06	3	0.00856457	94075026	rs13066686	A	C	0.406224	22.1168
		48	0.00233912	1.79999e-06	3	0.0111796	50420554	rs2236950	A	C	0.175879	22.8426
		49	0.00419623	9.59997e-07	3	0.0205644	108311784	rs11922147	C	T	0.048682	24.0166
		50	0.00204865	9.29994e-07	4	0.0100523	57794660	rs2412770	T	C	0.252649	24.0765
		51	0.00190863	1.09999e-06	4	-0.00930843	140892872	rs1397440	C	T	0.674595	23.7852
		52	0.00181501	2.1e-10	4	-0.0115334	93465297	rs11097340	T	C	0.399592	40.3789
		53	0.00178368	3.50002e-07	4	-0.00908971	28208849	rs7656184	G	A	0.507466	25.9695
		54	0.00248167	2.59998e-07	4	-0.0127821	77128253	rs72655538	C	G	0.153007	26.5286
		55	0.00204248	8.50002e-07	4	-0.0100572	42120509	rs2880666	G	A	0.260127	24.2458
		56	0.00183426	5.00035e-12	4	-0.0126647	39414993	rs11940694	G	A	0.604068	47.6723
		57	0.00207131	2.99999e-08	4	-0.0114779	123009766	rs3115230	A	C	0.752001	30.7067
		58	0.00196396	4.20001e-07	4	0.00993403	102346073	rs2433300	T	C	0.711055	25.5849
		59	0.00375776	4.30002e-06	5	-0.0172683	149797863	rs2569098	C	T	0.060942	21.1173
		60	0.00322812	1.89998e-08	5	-0.0181581	59650336	rs79642906	A	G	0.083314	31.6402
		61	0.00555086	4.70002e-06	5	-0.025416	12655634	rs73043802	A	G	0.026448	20.9649
		62	0.00187295	2.39999e-07	5	0.00966731	122335174	rs62377431	C	T	0.358464	26.6414
		63	0.00911703	2.99999e-06	5	0.0425586	12715834	rs138306181	T	C	0.01099	21.7904
		64	0.00289378	4.49987e-12	5	0.0200293	87469663	rs10057775	C	T	0.893563	47.907
		65	0.00219899	7.19996e-07	5	-0.0108967	49900904	rs72753733	G	A	0.216557	24.5551
		66	0.00235837	9.29994e-08	5	0.0125954	45119647	rs12523398	A	T	0.174463	28.5232
		67	0.00236484	4.60002e-07	5	-0.0119211	166674933	rs1158065	A	C	0.171573	25.4113
		68	0.00299285	4.09996e-06	5	0.0137916	137763798	rs17599026	T	C	0.098076	21.2353
		69	0.00178744	1.7e-06	5	-0.00854971	106901629	rs164972	T	A	0.478244	22.879
		70	0.00181017	3.79997e-10	6	-0.0113368	125170409	rs1853931	A	G	0.531294	39.223
		71	0.00180119	1e-07	6	-0.00958278	9261654	rs9366380	G	C	0.556442	28.3049
		72	0.00185413	6.29999e-08	6	-0.0100303	116312893	rs9488822	T	A	0.36808	29.2648
		73	0.00178933	3.09999e-08	6	0.00990084	50789176	rs2817377	A	G	0.537948	30.6169
[truncated: 115 more rows]

## Sheet: Table S5
The instrumental variables of ferroptosis.
Proteins	Chr	Position	SNP	EA	OA	Beta	P value	minus_log10_pval	SE	N	EAF	F statistic
VDR	chr1	196240815	rs61820876	T	G	-0.0759	1.45e-17	16.8386	0.008897	35325	0.27768	72.7774
VDR	chr1	196578844	rs12726412	C	T	0.1054	2.174e-10	9.66274	0.016602	35326	0.06009	40.3051
VDR	chr1	196695521	rs10922098	T	C	-0.1527	3.381e-79	78.471	0.008104	35326	0.40011	355.042
VDR	chr1	196756689	rs800245	A	G	-0.1087	2.74e-37	36.5622	0.008519	35326	0.31915	162.81
VDR	chr1	196786974	rs115911442	A	G	-0.1057	9.526e-11	10.0211	0.016326	35326	0.05836	41.917
VDR	chr1	196792204	rs407754	C	T	-0.0843	1.578e-13	12.8019	0.011422	35326	0.14146	54.4717
VDR	chr1	196805272	rs180892040	A	G	0.0774	1.505e-09	8.82246	0.012806	35326	0.09851	36.5304
VDR	chr1	196820352	rs442488	C	T	-0.0993	1.322e-36	35.8788	0.007858	35325	0.48667	159.689
VDR	chr1	196833228	rs462382	G	A	-0.0717	1.211e-19	18.9169	0.007907	35323	0.39164	82.2271
VDR	chr1	196850551	rs426416	T	C	-0.0886	3.042e-14	13.5168	0.011663	35326	0.13705	57.7094
VDR	chr1	196880806	rs184080912	A	C	0.1091	1.856e-08	7.73142	0.019396	35326	0.045	31.6392
VDR	chr1	197001615	rs111579393	C	A	-0.0611	5.644e-11	10.2484	0.009324	35326	0.23965	42.9416
VDR	chr1	197038695	rs112070696	CTGTCTCTAAATAAATAAATAAATAAATAAATAAATAAAT	CTGTCTCTAAATAAATAAATAAATAAATAAAT	0.0921	3.36e-24	23.4737	0.009075	35325	0.2584	102.997
VDR	chr1	197038695	rs112070696	CTGTCTCTAAATAAATAAATAAATAAATAAATAAATAAATAAAT	CTGTCTCTAAATAAATAAATAAATAAATAAAT	-0.0587	1.095e-08	7.96059	0.010271	35325	0.18743	32.6626
VDR	chr1	197178386	rs75990074	T	C	-0.1552	3.399e-10	9.46865	0.024716	35326	0.02673	39.43
VDR	chr1	197290266	rs10632386	GTGTGTGTGTGTGTGT	GTGTGTGTGTGTGT	0.0889	2.57e-20	19.5901	0.009626	35325	0.22231	85.2927
VDR	chr1	197340966	rs1337169	C	T	-0.0659	9.725e-15	14.0121	0.008511	35324	0.32703	59.9528
VDR	chr17	28349109	rs13469	T	C	-0.0439	4.008e-08	7.39707	0.007996	35348	0.45244	30.1428
VDR	chr3	165713346	rs607351	C	T	0.0466	7.666e-09	8.11543	0.008068	35326	0.41787	33.3611
VDR	chr3	165767231	rs2686395	C	T	-0.0904	5.853e-26	25.2326	0.00858	35327	0.3101	111.01
VDR	chr3	165792099	rs3863087	A	G	-0.0844	8.437e-10	9.07381	0.013754	35326	0.09559	37.6554
VDR	chr3	165792099	rs3863087	C	G	0.0996	4.741e-09	8.32413	0.017008	35326	0.06134	34.2935
VDR	chr3	166080595	rs56147474	A	G	0.0762	1.218e-09	8.91435	0.012537	35329	0.11399	36.9422
VDR	chr6	31471721	rs9267139	A	G	0.073	9.046e-09	8.04354	0.012701	35427	0.10872	33.0347
VDR	chr6	31476410	rs12524498	T	G	0.1139	1.798e-09	8.74521	0.018936	35429	0.04569	36.1802
VDR	chr6	31913938	rs147277810	CTT	C	0.1068	2.39e-09	8.6216	0.017893	35429	0.05207	35.6267
VDR	chr6	31930134	rs147906938	A	T	0.1687	1.208e-16	15.9179	0.020369	35429	0.03884	68.5947
VDR	chr6	32007072	rs9501393	GGAG	CGAG	0.1114	1.325e-25	24.8778	0.010651	35428	0.1548	109.393
VDR	chr6	32007800	rs147390813	C	T	0.0662	1.891e-16	15.7233	0.008045	35426	0.39378	67.7117
VDR	chr6	32040013	rs6477	G	C	0.0777	8.238e-15	14.0842	0.010008	35427	0.23653	60.2764
VDR	chr6	32041524	rs7774739	G	A	0.0956	7.237e-18	17.1404	0.011102	35425	0.17585	74.1504
VDR	chr6	32581351	rs9269792	T	C	0.0479	2.213e-09	8.65502	0.008008	35427	0.45332	35.7786
VDR	chr6	32598870	rs9270675	T	A	0.0796	7.319e-09	8.13555	0.013763	35427	0.09125	33.4503
VDR	chr6	32618459	rs11751024	A	C	0.059	3.338e-13	12.4765	0.008104	35427	0.39789	53.0036
VDR	chr6	32638918	rs28435909	C	T	0.0792	2.408e-10	9.61834	0.012506	35427	0.11367	40.1064
VDR	chr6	32715335	rs3104408	A	G	0.0501	3.599e-10	9.44382	0.00799	35419	0.46097	39.3171
BRD4	chr1	196695521	rs10922098	T	C	-0.0742	4.692e-20	19.3286	0.008091	35326	0.40011	84.1014
BRD4	chr1	196820352	rs442488	C	T	-0.0447	1.148e-08	7.94006	0.007832	35325	0.48667	32.5739
BRD4	chr1	196839800	rs465727	A	G	-0.0549	2.733e-09	8.56336	0.009232	35326	0.30381	35.3633
BRD4	chr1	197038695	rs112070696	CTGTCTCTAAATAAATAAATAAATAAATAAATAAATAAAT	CTGTCTCTAAATAAATAAATAAATAAATAAAT	0.0513	1.343e-08	7.87192	0.009031	35325	0.2584	32.2673
BRD4	chr6	32009122	rs9501600	T	C	0.0636	3.038e-08	7.51741	0.011482	35428	0.15016	30.6817
BRD4	chr6	32618599	rs11755689	G	A	0.0482	2.701e-09	8.56848	0.008102	35424	0.33707	35.3924
BRD2	chr1	196695521	rs10922098	T	C	-0.099	1.206e-34	33.9186	0.008064	35326	0.40011	150.719
BRD2	chr1	196820352	rs442488	C	T	-0.0612	4.894e-15	14.3103	0.007816	35325	0.48667	61.3103
BRD2	chr1	196833228	rs462382	G	A	-0.0482	8.465e-10	9.07237	0.007855	35323	0.39164	37.6532
BRD2	chr1	196839800	rs465727	A	G	-0.0793	7.485e-18	17.1258	0.009213	35326	0.30381	74.0874
BRD2	chr1	197038695	rs112070696	CTGTCTCTAAATAAATAAATAAATAAATAAATAAATAAAT	CTGTCTCTAAATAAATAAATAAATAAATAAAT	0.0562	4.692e-10	9.32864	0.009022	35325	0.2584	38.8032
BRD2	chr1	197290266	rs10632386	GTGTGTGTGTGTGTGT	GTGTGTGTGTGTGT	0.0601	3.33e-10	9.47756	0.009566	35325	0.22231	39.4719
BRD2	chr1	197340966	rs1337169	C	T	-0.051	1.587e-09	8.79942	0.00845	35324	0.32703	36.4273
BRD2	chr3	165730789	rs9864801	TAGAGAG	TATAGAG	-0.0438	4.495e-08	7.34727	0.008007	35327	0.41936	29.9232
BRD2	chr6	31910331	rs6457457	T	C	0.1042	7.414e-11	10.1299	0.016001	35429	0.06527	42.4074
BRD2	chr6	31937353	rs1042663	A	G	0.0865	3.062e-10	9.51399	0.01374	35429	0.09002	39.6332
BRD2	chr6	32466356	rs147168394	A	G	0.135	5.182e-10	9.2855	0.021727	35427	0.03427	38.6072
CBS	chr3	124753745	rs56210800	G	C	-0.0844	1.604e-10	9.7948	0.013198	35357	0.09593	40.8949
CBS	chr3	124755073	rs149468457	A	G	-0.0845	1.497e-10	9.82478	0.013191	35357	0.09594	41.0353
STAT3	chr11	198986	rs4980320	C	T	0.0584	6.914e-13	12.1603	0.008132	35340	0.46986	51.574
STAT3	chr12	54293705	rs7304860	C	T	0.051	2.108e-09	8.67613	0.008515	35361	0.35547	35.8733
STAT3	chr17	5848332	rs185009887	A	G	-0.1445	4.264e-08	7.37018	0.026371	35362	0.02519	30.025
STAT3	chr17	42098921	rs35490951	C	A	-0.0814	2.133e-08	7.67101	0.014534	35371	0.08588	31.3674
STAT3	chr17	42103725	rs112616358	C	T	-0.1042	6.863e-09	8.16349	0.017983	35371	0.05277	33.5746
STAT3	chr17	42135981	rs111494201	A	G	-0.1182	1.061e-10	9.97428	0.018303	35371	0.05268	41.7052
STAT3	chr17	42137300	rs7211222	C	T	-0.0927	7.861e-23	22.1045	0.009424	35371	0.24466	96.7585
STAT3	chr17	42170234	rs939881	C	T	-0.0873	1.182e-09	8.92738	0.014352	35371	0.08377	37.0002
STAT3	chr17	42378745	rs4796791	C	T	0.1541	4.286e-78	77.3679	0.008237	35371	0.41138	349.999
STAT3	chr17	42400876	rs111919119	T	C	-0.1273	7.422e-12	11.1295	0.018586	35371	0.04891	46.9121
STAT3	chr17	42413078	rs7217251	C	G	0.1164	1.27e-21	20.8962	0.012186	35370	0.12508	91.2397
STAT3	chr17	42429314	rs147254030	ACCCGGCCTTTTTTTTTTTTTTTG	ACCCGGCCTTTTTTTTTTTTTTG	0.0819	3.348e-21	20.4752	0.008666	35365	0.45646	89.3162
STAT3	chr17	42449102	rs12150483	A	G	0.0495	2.361e-08	7.6269	0.008866	35370	0.30205	31.1713
STAT3	chr17	42526942	rs11650429	T	C	0.076	9.055e-13	12.0431	0.010638	35370	0.17372	51.0396
STAT3	chr17	42550398	rs670452	C	T	0.0537	1.18e-09	8.92812	0.008828	35369	0.30789	37.0019
STAT3	chr17	42657680	rs4793078	TTGTCTCAAAAAAAAAAAAAAATCTT	TAGTCTCAAAAAAAAAAAAAAATCTT	0.0559	2.668e-10	9.57381	0.008849	35361	0.30756	39.9057
STAT3	chr17	42711645	rs34631785	CAA	CA	-0.0585	1.154e-12	11.9378	0.008227	35361	0.43587	50.5625
STAT3	chr3	56815721	rs1354034	C	T	0.0683	2.948e-16	15.5305	0.008354	35344	0.38119	66.8425
STAT3	chr7	106676033	rs342200	A	G	-0.0455	2.6e-08	7.58503	0.008174	35345	0.42559	30.9851
STAT3	chr7	106698017	rs450269	C	G	-0.045	3.346e-08	7.47547	0.008149	35344	0.44796	30.4941
JUN	chr1	195919297	rs149896731	A	G	-0.1444	4.712e-08	7.32679	0.026438	35327	0.02516	29.8316
JUN	chr1	196085731	rs35233566	A	G	0.1206	1.17e-08	7.93181	0.021143	35325	0.03646	32.5358
JUN	chr1	196240815	rs61820876	T	G	-0.0887	2.892e-23	22.5388	0.008927	35325	0.27768	98.7271
JUN	chr1	196361198	rs34251987	ACACCAGAC	ACACCAG	-0.1658	6.359e-12	11.1966	0.024129	35324	0.02815	47.2161
JUN	chr1	196544193	rs4658039	G	A	0.0468	5.479e-09	8.2613	0.008025	35326	0.46971	34.0096
JUN	chr1	196578844	rs12726412	C	T	0.1388	8.111e-17	16.0909	0.016663	35326	0.06009	69.3861
JUN	chr1	196588317	rs147403462	C	T	-0.1348	6.237e-09	8.20502	0.0232	35326	0.03055	33.7601
JUN	chr1	196695521	rs10922098	T	C	-0.1996	1.457e-133	132.837	0.008116	35326	0.40011	604.835
JUN	chr1	196756689	rs800245	A	G	-0.1428	1.335e-62	61.8745	0.008551	35326	0.31915	278.883
JUN	chr1	196786974	rs115911442	A	G	-0.1278	6.289e-15	14.2014	0.016389	35326	0.05836	60.8075
JUN	chr1	196792204	rs407754	C	T	-0.1038	1.388e-19	18.8576	0.011466	35326	0.14146	81.9541
JUN	chr1	196805272	rs180892040	A	G	0.0939	2.803e-13	12.5524	0.012857	35326	0.09851	53.3399
JUN	chr1	196820352	rs442488	C	T	-0.1247	2.305e-56	55.6373	0.007883	35325	0.48667	250.236
JUN	chr1	196833228	rs462382	G	A	-0.0877	2.505e-28	27.6012	0.007945	35323	0.39164	121.846
JUN	chr1	196850551	rs426416	T	C	-0.1184	4.792e-24	23.3195	0.011707	35326	0.13705	102.285
JUN	chr1	196880806	rs184080912	A	C	0.134	6.168e-12	11.2099	0.019489	35326	0.045	47.2749
JUN	chr1	197001615	rs111579393	C	A	-0.0739	2.874e-15	14.5415	0.009359	35326	0.23965	62.3491
JUN	chr1	197038695	rs112070696	CTGTCTCTAAATAAATAAATAAATAAATAAATAAATAAAT	CTGTCTCTAAATAAATAAATAAATAAATAAAT	0.1222	4.306e-41	40.3659	0.009102	35325	0.2584	180.247
JUN	chr1	197038695	rs112070696	CTGTCTCTAAATAAATAAATAAATAAATAAATAAATAAATAAAT	CTGTCTCTAAATAAATAAATAAATAAATAAAT	-0.0738	8.038e-13	12.0948	0.010307	35325	0.18743	51.2682
JUN	chr1	197044007	rs17514403	A	G	-0.192	1.136e-14	13.9446	0.024861	35326	0.02655	59.6438
JUN	chr1	197194619	rs71131750	AAAAAAAAAAAAAAAAGAAGA	AAAAAAAAAAAAAAAGAAGA	0.0559	8.895e-10	9.05085	0.009122	35323	0.28159	37.5529
JUN	chr1	197196137	rs10801596	A	G	0.0594	1.884e-11	10.7249	0.008846	35326	0.2909	45.0899
JUN	chr1	197290266	rs10632386	GTGTGTGTGTGTGTGT	GTGTGTGTGTGTGT	0.1172	6.919e-34	33.16	0.009658	35325	0.22231	147.259
JUN	chr1	197335802	rs145134468	A	C	0.148	3.169e-08	7.49908	0.026754	35326	0.02363	30.6017
JUN	chr1	197340966	rs1337169	C	T	-0.0786	3.576e-20	19.4466	0.008543	35324	0.32703	84.6495
JUN	chr1	197341647	rs2786107	T	G	0.0677	2.107e-12	11.6763	0.009634	35324	0.22318	49.3815
JUN	chr1	197615947	rs34780947	C	T	0.1144	3.314e-08	7.47965	0.02071	35329	0.03903	30.5135
JUN	chr1	198021492	rs12567186	T	C	0.0751	2.692e-09	8.56992	0.012623	35331	0.11338	35.396
JUN	chr19	6716268	rs11569415	A	G	-0.066	1.074e-12	11.969	0.009269	35360	0.24276	50.7017
JUN	chr2	27563321	rs10208529	T	A	0.0559	6.051e-09	8.21817	0.009613	35361	0.2164	33.8147
JUN	chr3	165713346	rs607351	C	T	0.0497	8.487e-10	9.07125	0.0081	35326	0.41787	37.6481
JUN	chr3	165761011	rs1707652	T	C	0.0949	2.926e-28	27.5337	0.008608	35327	0.3102	121.542
JUN	chr3	165792099	rs3863087	A	G	-0.1025	1.094e-13	12.961	0.013797	35326	0.09559	55.1923
JUN	chr3	165792099	rs3863087	C	G	0.1248	2.504e-13	12.6014	0.017052	35326	0.06134	53.5647
JUN	chr3	166080595	rs56147474	A	G	0.0799	2.136e-10	9.6704	0.01258	35329	0.11399	40.3397
JUN	chr3	166165908	rs76990964	T	G	0.1808	2.241e-08	7.64956	0.03233	35328	0.01636	31.2741
JUN	chr6	31086734	rs3130955	A	C	0.0526	9.349e-10	9.02923	0.008595	35427	0.31795	37.4524
JUN	chr6	31379674	rs2244020	G	A	0.0496	9.459e-09	8.02415	0.008641	35428	0.30983	32.9485
JUN	chr6	31602089	rs9267515	A	G	0.052	1.193e-08	7.92336	0.009122	35423	0.26397	32.4957
JUN	chr6	31832870	rs72548024	ATATT	ATTT	0.0679	2.367e-10	9.6258	0.010718	35427	0.16365	40.134
JUN	chr6	31910331	rs6457457	T	C	0.1517	5.862e-21	20.232	0.016151	35429	0.06527	88.2211
JUN	chr6	31913938	rs147277810	CTT	C	0.1335	9.86e-14	13.0061	0.017937	35429	0.05207	55.394
JUN	chr6	31964400	rs444921	T	C	0.1438	6.415e-36	35.1928	0.011493	35429	0.13897	156.549
JUN	chr6	31969985	rs114879139	C	G	0.1931	3.349e-19	18.4751	0.02156	35429	0.03496	80.2171
JUN	chr6	32007800	rs147390813	C	T	0.0714	9.27e-19	18.0329	0.008074	35426	0.39378	78.2022
JUN	chr6	32039027	rs6451	A	C	0.0755	3.465e-09	8.4603	0.01278	35428	0.10972	34.9005
JUN	chr6	32041524	rs7774739	G	A	0.1102	4.259e-23	22.3707	0.011134	35425	0.17585	97.9627
JUN	chr6	32501438	rs73403125	C	T	0.0422	4.744e-08	7.32386	0.007728	35389	0.35016	29.8188
JUN	chr6	32557482	rs28455809	C	T	0.0602	4.767e-12	11.3217	0.008709	35427	0.26647	47.7811
JUN	chr6	32609248	rs9271138	G	T	0.0586	6.593e-10	9.18092	0.009489	35427	0.22395	38.1377
JUN	chr6	32618459	rs11751024	A	C	0.0651	1.109e-15	14.9551	0.008123	35427	0.39789	64.2287
JUN	chr6	32627121	rs72848212	T	C	0.0452	1.906e-08	7.71988	0.008042	35427	0.44356	31.5899
JUN	chr6	32638792	rs9272526	A	G	0.0611	6.497e-09	8.18729	0.010528	35426	0.14653	33.6814
JUN	chr6	32638918	rs28435909	C	T	0.0941	6.119e-14	13.2133	0.012537	35427	0.11367	56.3368
JUN	chr6	32714617	rs3997848	G	T	0.0509	9.889e-09	8.00485	0.008879	35421	0.28098	32.863
JUN	chr6	32740347	rs5021453	G	A	0.0599	1.199e-12	11.9212	0.00843	35426	0.34395	50.4892
JUN	chr6	32767534	rs9276605	G	A	0.0483	2.494e-09	8.6031	0.008102	35426	0.41417	35.5394
SLC3A2	chr1	196695521	rs10922098	T	C	-0.0968	3.871e-33	32.4122	0.008071	35326	0.40011	143.845
SLC3A2	chr1	196756689	rs800245	A	G	-0.058	7.729e-12	11.1119	0.008475	35326	0.31915	46.8357
SLC3A2	chr1	196820352	rs442488	C	T	-0.0608	6.812e-15	14.1667	0.007807	35325	0.48667	60.6511
SLC3A2	chr1	196833228	rs462382	G	A	-0.0462	4.279e-09	8.36866	0.007866	35323	0.39164	34.4966
SLC3A2	chr1	197038695	rs112070696	CTGTCTCTAAATAAATAAATAAATAAATAAATAAATAAAT	CTGTCTCTAAATAAATAAATAAATAAATAAAT	0.0576	1.698e-10	9.77006	0.009019	35325	0.2584	40.7876
SLC3A2	chr1	197290266	rs10632386	GTGTGTGTGTGTGTGT	GTGTGTGTGTGTGT	0.0547	1.04e-08	7.98297	0.009556	35325	0.22231	32.7659
SLC3A2	chr1	197340966	rs1337169	C	T	-0.0466	3.576e-08	7.4466	0.008456	35324	0.32703	30.3698
SLC3A2	chr14	105853387	rs72637119	G	T	-0.2524	3.615e-37	36.4419	0.019814	34956	0.04345	162.269
SLC3A2	chr3	165787389	rs1355538	G	A	-0.0523	8.531e-11	10.069	0.008057	35326	0.39847	42.1363
SLC3A2	chr6	32043539	rs4713498	T	G	0.0888	4.929e-08	7.30724	0.016282	35429	0.06413	29.7448
MUC1	chr1	196695521	rs10922098	T	C	-0.1001	1.021e-34	33.991	0.008145	35326	0.40011	151.038
MUC1	chr1	196756689	rs800245	A	G	-0.0627	2.192e-13	12.6592	0.008546	35326	0.31915	53.8281
MUC1	chr1	196820352	rs442488	C	T	-0.0669	2.041e-17	16.6902	0.007879	35325	0.48667	72.0958
MUC1	chr1	196833228	rs462382	G	A	-0.0527	3.028e-11	10.5188	0.007931	35323	0.39164	44.1535
MUC1	chr1	197038695	rs112070696	CTGTCTCTAAATAAATAAATAAATAAATAAATAAATAAAT	CTGTCTCTAAATAAATAAATAAATAAATAAAT	0.0664	2.858e-13	12.5439	0.009095	35325	0.2584	53.3004
MUC1	chr1	197290266	rs10632386	GTGTGTGTGTGTGTGT	GTGTGTGTGTGTGT	0.0597	6.128e-10	9.21268	0.009649	35325	0.22231	38.2811
MUC1	chr6	32007072	rs9501393	GGAG	CGAG	0.062	6.492e-09	8.18762	0.010683	35428	0.1548	33.6819
PROK2	chr10	909566	rs56318703	T	C	0.081	6.591e-17	16.181	0.009696	35167	0.24229	69.7887
PROK2	chr11	69071866	rs10896415	A	G	-0.0577	2.075e-11	10.683	0.008611	35354	0.37201	44.8998
PROK2	chr11	72442482	rs183070899	A	G	-0.1958	1.888e-10	9.724	0.030737	35360	0.02012	40.5791
PROK2	chr11	73204281	rs117892894	A	G	-0.1559	6.449e-11	10.1905	0.023864	35352	0.03202	42.6782
PROK2	chr11	73223574	rs12364461	C	T	-0.0863	1.426e-11	10.8459	0.012775	35352	0.1196	45.6352
PROK2	chr11	73229516	rs72968184	T	C	-0.1485	3.903e-15	14.4086	0.018898	35350	0.05234	61.7478
PROK2	chr11	73234296	rs2511241	T	C	0.2998	2.841e-93	92.5465	0.014634	35354	0.08753	419.698
PROK2	chr11	73235234	rs74472890	C	T	0.1789	1.509e-23	22.8213	0.017888	35353	0.05928	100.022
PROK2	chr11	73239514	rs1790075	G	C	-0.0955	2.946e-23	22.5308	0.009613	35354	0.25302	98.6936
PROK2	chr16	30091839	rs3809627	A	C	0.0479	1.444e-08	7.84043	0.008451	35360	0.42241	32.1259
PROK2	chr17	39915994	rs1031460	G	T	0.0589	2.542e-12	11.5948	0.008413	35367	0.46882	49.015
PROK2	chr17	39972348	rs72832993	A	C	0.0772	2.01e-08	7.6968	0.013758	35367	0.10355	31.4865
PROK2	chr17	39977669	rs921651	AAAGATTA	GAAGATTA	0.0938	3.273e-29	28.4851	0.00836	35367	0.48446	125.891
PROK2	chr17	39979773	rs9898547	T	G	-0.1002	6.661e-33	32.1765	0.008386	35367	0.44771	142.766
PROK2	chr17	40098239	rs2071427	T	C	0.0543	2.239e-09	8.64995	0.009081	35365	0.30267	35.7546
PROK2	chr2	43116519	rs62135367	G	C	0.0551	4.337e-09	8.36281	0.009385	35348	0.2726	34.4695
PROK2	chr3	66651010	rs73833219	A	G	0.2854	1.175e-08	7.92996	0.050041	35325	0.00748	32.5279
PROK2	chr3	67332434	rs116265972	T	C	0.2319	2.212e-10	9.65521	0.036544	35336	0.01415	40.2689
PROK2	chr3	68688067	rs115258742	A	G	0.3457	1.829e-10	9.73779	0.054227	35338	0.00608	40.6413
PROK2	chr3	69474148	rs116198731	C	T	0.1893	2.864e-08	7.54303	0.034111	35340	0.01599	30.7973
PROK2	chr3	69996287	rs7611660	G	C	0.8867	7.037e-09	8.15261	0.153142	35347	0.00098	33.5247
PROK2	chr3	70258727	rs76577867	A	G	0.1734	3.417e-09	8.46636	0.029339	35342	0.02212	34.9307
PROK2	chr3	70273106	rs138866676	T	C	0.1832	9.001e-12	11.0457	0.026856	35342	0.02635	46.5338
PROK2	chr3	70464017	rs138301597	A	G	0.1937	1.194e-10	9.923	0.030077	35340	0.02046	41.4754
PROK2	chr3	70725786	rs76191886	T	G	0.0805	1.578e-08	7.80189	0.014241	35340	0.10387	31.9529
PROK2	chr3	71010826	rs76894749	ACCCCCCCTCCCCCCACA	ACCCCCCCTCCCCCCCCA	0.2177	4.424e-13	12.3542	0.030061	35303	0.02101	52.4457
PROK2	chr3	71092501	rs147073429	G	C	-0.1363	1.037e-08	7.98422	0.02381	35339	0.034	32.7697
PROK2	chr3	71121168	rs17653477	G	A	0.2003	1.989e-23	22.7014	0.020083	35339	0.04865	99.4729
PROK2	chr3	71158247	rs62256868	A	G	-0.0803	1.504e-20	19.8227	0.008641	35339	0.49035	86.3581
PROK2	chr3	71164376	rs113301186	C	T	-0.0888	1.577e-09	8.80217	0.014711	35339	0.09716	36.4369
PROK2	chr3	71175024	rs149088184	A	T	-0.1345	8.264e-09	8.08281	0.023339	35339	0.03506	33.2109
PROK2	chr3	71184756	rs60857092	CGTTTTTTTTTTG	CGTTTTTTTTTTT	0.2222	5.458e-15	14.263	0.028429	35339	0.02205	61.0893
PROK2	chr3	71209260	rs139753284	T	C	0.3979	8.925e-19	18.0494	0.044972	35339	0.00892	78.2823
PROK2	chr3	71212883	rs72953328	A	C	-0.0921	4.62e-12	11.3354	0.013315	35340	0.11783	47.845
PROK2	chr3	71215664	rs11455932	GA	G	-0.0897	6.029e-25	24.2198	0.008696	35340	0.45808	106.401
PROK2	chr3	71242888	rs4055824	G	A	-0.0966	1.559e-22	21.8072	0.00989	35340	0.25591	95.4029
PROK2	chr3	71256885	rs149917214	TG	T	0.3165	2.115e-34	33.6747	0.025876	35339	0.02698	149.607
PROK2	chr3	71260108	rs2568838	C	G	-0.0552	1.984e-09	8.70246	0.009201	35339	0.3404	35.9922
PROK2	chr3	71267124	rs142661368	AGAGTGTGTGTGTGTGTGTGTGTGTGTGTGTGTGTGTG	AGTGTGTGTGTGTGTGTGTGTGTGTGTGTG	-0.0832	5.937e-11	10.2264	0.012711	35339	0.13489	42.8437
PROK2	chr3	71295564	rs149516193	T	TA	0.0632	1.91e-11	10.719	0.009415	35338	0.29931	45.0602
PROK2	chr3	71339991	rs1300170	T	G	0.0939	2.161e-12	11.6654	0.013369	35340	0.1163	49.3325
PROK2	chr3	71344836	rs35662824	TAAA	TA	0.2666	7.258e-13	12.1392	0.037159	35340	0.01383	51.4745
PROK2	chr3	71376396	rs74347132	G	A	0.2514	3.14e-09	8.50307	0.042437	35339	0.01013	35.0947
PROK2	chr3	71423396	rs7630905	A	G	-0.0683	7.443e-15	14.1282	0.008783	35339	0.4113	60.4722
PROK2	chr3	71533839	rs12493182	C	G	0.2994	5.714e-31	30.2431	0.025873	35339	0.02771	133.909
PROK2	chr3	71555746	rs75401608	T	C	-0.0743	5.454e-10	9.26328	0.011973	35339	0.15903	38.5098
PROK2	chr3	71640249	rs79946295	G	A	0.1462	3.885e-08	7.41061	0.026601	35332	0.02649	30.2064
PROK2	chr3	71644657	rs11925350	T	A	-0.1155	3.712e-09	8.43039	0.019588	35331	0.05159	34.7683
PROK2	chr3	71649773	rs704258	A	G	-0.0631	3.866e-12	11.4127	0.00909	35331	0.34415	48.1871
PROK2	chr3	71653674	rs74644346	T	C	0.2988	3.387e-16	15.4702	0.036624	35329	0.01421	66.5625
PROK2	chr3	71655737	rs830522	C	A	-0.1038	1.968e-25	24.706	0.00996	35327	0.2589	108.612
PROK2	chr3	71664937	rs9819328	C	T	0.2814	2.836e-09	8.54729	0.047367	35325	0.00867	35.2936
PROK2	chr3	71689919	rs949642	G	A	-0.0731	2.57e-09	8.59007	0.012271	35325	0.14734	35.4875
PROK2	chr3	71692886	rs78747802	T	C	-0.1663	3.05e-16	15.5157	0.020352	35328	0.04807	66.7683
PROK2	chr3	71694655	rs7620998	G	A	0.1077	1.273e-30	29.8952	0.009363	35328	0.31343	132.313
PROK2	chr3	71696661	rs12107018	A	T	0.4103	1.387e-86	85.8579	0.020804	35333	0.04582	388.964
PROK2	chr3	71697014	rs62246265	A	G	-0.1689	5.311e-15	14.2748	0.0216	35333	0.04222	61.1437
PROK2	chr3	71700616	rs377334249	AAAAAAAAAA	AAAAAAAA	-0.171	4.681e-32	31.3297	0.01451	35332	0.10044	138.886
PROK2	chr3	71710566	rs12487242	G	C	-0.1631	1.106e-61	60.9562	0.009842	35333	0.26363	274.626
PROK2	chr3	71711371	rs2029013	A	G	0.054	5.697e-10	9.24435	0.008712	35333	0.45729	38.4195
PROK2	chr3	71732038	rs192777623	C	T	0.4901	9.753e-35	34.0109	0.039865	35333	0.01145	151.142
PROK2	chr3	71732550	rs4677042	G	C	0.6182	0	Inf	0.009301	35333	0.1278	4417.73
PROK2	chr3	71743678	rs76461266	T	A	-0.2275	3.23e-12	11.4908	0.032652	35333	0.01749	48.5449
PROK2	chr3	71749531	rs115192138	C	G	-0.2027	4.881e-16	15.3115	0.02498	35333	0.03198	65.845
PROK2	chr3	71775000	rs2322142	T	C	-0.2112	2.209e-84	83.6558	0.010851	35333	0.19523	378.833
PROK2	chr3	71780763	rs10779992	C	T	-0.2338	3.441e-105	104.463	0.010734	35333	0.20637	474.423
PROK2	chr3	71788224	rs5024175	T	C	0.3518	1.666e-232	231.778	0.010806	35331	0.19092	1059.89
PROK2	chr3	71793729	rs6549408	ATGTATATATGTCTGTCTATCTATCTATCTATCTATCTATCTATCTATCTATCTATCTATGTATCTATCTATCTATCTGTCTATA	ATGTATATATGTCTGTCTGTCTATCTATCTATCTATCTATCTATCTATCTATCTATCTATGTATCTATCTATCTATCTGTCTATA	-0.1123	1.141e-23	22.9427	0.011198	35313	0.22023	100.572
PROK2	chr3	71802109	rs13094138	C	G	0.1622	1.943e-45	44.7115	0.011465	35332	0.1708	200.149
PROK2	chr3	71805436	rs6777956	T	C	-0.3289	4.643e-256	255.333	0.009622	35332	0.26535	1168.41
PROK2	chr3	71806229	rs6793821	G	A	-0.1905	1.886e-45	44.7245	0.013464	35333	0.1163	200.19
PROK2	chr3	71811207	rs62245584	G	A	0.2058	1.287e-90	89.8904	0.010195	35333	0.2345	407.489
PROK2	chr3	71818066	rs71300506	A	C	0.2122	9.249e-17	16.0339	0.025523	35332	0.02839	69.1238
PROK2	chr3	71820588	rs12497495	CGG	GGG	0.0947	9.018e-25	24.0449	0.009215	35332	0.32107	105.611
PROK2	chr3	71823814	rs73097046	C	T	0.1448	7.746e-15	14.1109	0.018632	35332	0.05799	60.3974
PROK2	chr3	71825533	rs78134574	T	C	0.5253	1.01e-67	66.9957	0.03021	35332	0.02046	302.352
PROK2	chr3	71829478	rs73097060	A	G	-0.1337	1.374e-24	23.862	0.013062	35332	0.12568	104.772
PROK2	chr3	71836463	rs9310222	C	A	-0.1344	1.29e-19	18.8894	0.014832	35334	0.0949	82.1106
PROK2	chr3	71845263	rs35915962	C	T	0.4773	1.557e-52	51.8077	0.031291	35334	0.01954	232.672
PROK2	chr3	71863920	rs7631578	C	A	-0.0938	3.493e-27	26.4568	0.008686	35334	0.47499	116.618
PROK2	chr3	71881522	rs115571440	A	G	0.1565	8.389e-13	12.0763	0.021874	35335	0.04101	51.1885
PROK2	chr3	71893605	rs66522442	G	A	-0.0782	8.157e-09	8.08847	0.013564	35335	0.11742	33.2382
PROK2	chr3	71898455	rs76819932	G	A	0.4746	3.27e-19	18.4855	0.052973	35336	0.00705	80.2687
PROK2	chr3	71901107	rs116300272	A	G	-0.1893	4.148e-13	12.3822	0.026108	35336	0.0282	52.5719
PROK2	chr3	71907904	rs9824757	G	A	0.0656	3.243e-10	9.48905	0.010435	35336	0.22257	39.5205
PROK2	chr3	71921315	rs76521262	C	T	-0.193	4.787e-38	37.3199	0.014967	35336	0.09141	166.282
PROK2	chr3	71931938	rs58920042	T	C	-0.1166	3.608e-17	16.4427	0.01384	35336	0.11014	70.9782
PROK2	chr3	71932429	rs6549418	T	A	-0.1278	1.379e-32	31.8604	0.010751	35336	0.19875	141.307
PROK2	chr3	71939112	rs13060966	T	C	-0.1246	1.933e-08	7.71377	0.022179	35336	0.03965	31.5611
PROK2	chr3	71951821	rs7619615	A	G	0.1206	9.394e-12	11.0272	0.017695	35336	0.0646	46.4508
PROK2	chr3	71965230	rs35027638	C	G	-0.1106	4.914e-28	27.3086	0.010075	35335	0.24832	120.509
PROK2	chr3	71974147	rs62247511	T	C	-0.1033	7.513e-21	20.1242	0.011029	35335	0.19145	87.726
PROK2	chr3	71985964	rs7616754	A	G	0.09	6.036e-11	10.2193	0.013755	35335	0.11232	42.8118
PROK2	chr3	72001470	rs1587957	C	G	-0.0827	9.803e-17	16.0086	0.009955	35335	0.25576	69.0126
PROK2	chr3	72044261	rs76697413	A	G	0.2361	3.91e-08	7.40782	0.042967	35335	0.00987	30.1941
PROK2	chr3	72046559	rs6549430	T	G	-0.1395	8.358e-18	17.0779	0.016231	35335	0.07583	73.8683
PROK2	chr3	72053160	rs74486858	A	G	0.1356	4.815e-08	7.3174	0.024844	35335	0.03085	29.7904
PROK2	chr3	72058993	rs13326050	A	G	0.0517	2.521e-08	7.59843	0.009279	35335	0.31828	31.0441
PROK2	chr3	72062133	rs73095178	G	A	0.0896	3.857e-12	11.4138	0.012906	35336	0.13045	48.1984
PROK2	chr3	72109283	rs79629052	T	G	0.1545	5.06e-13	12.2958	0.021388	35336	0.04082	52.1815
PROK2	chr3	72127374	rs1316386	A	T	0.0603	5.639e-11	10.2488	0.009202	35336	0.3254	42.9408
PROK2	chr3	72161233	rs58862768	T	C	-0.0826	3.203e-09	8.49444	0.013951	35332	0.10655	35.055
PROK2	chr3	72181655	rs73105236	T	C	0.1532	8.472e-14	13.072	0.020529	35334	0.04678	55.6906
PROK2	chr3	72215629	rs71300530	T	C	0.1452	2.151e-10	9.66736	0.022866	35333	0.03704	40.323
PROK2	chr3	72241939	rs73107281	C	T	-0.052	4e-08	7.39794	0.00947	35332	0.30132	30.1513
PROK2	chr3	72246205	rs6808263	G	A	0.0603	7.377e-09	8.13212	0.010429	35330	0.22013	33.431
PROK2	chr3	72258423	rs9865798	T	C	-0.0628	1.548e-11	10.8102	0.009313	35333	0.31523	45.4716
PROK2	chr3	72266225	rs75585233	A	G	0.1175	7.656e-11	10.116	0.018057	35333	0.06146	42.3433
PROK2	chr3	72387987	rs62245345	G	A	0.2183	5.948e-11	10.2256	0.033354	35336	0.01703	42.8363
PROK2	chr3	72444898	rs114824063	C	T	0.1648	7.544e-12	11.1224	0.024069	35336	0.03231	46.8812
PROK2	chr3	72492140	rs116027146	T	C	-0.1213	1.431e-17	16.8444	0.014216	35336	0.10181	72.8059
PROK2	chr3	72498218	rs7635737	T	C	0.1665	4.797e-23	22.319	0.016842	35335	0.07155	97.733
PROK2	chr3	72519218	rs13061465	C	A	0.1092	1.71e-10	9.767	0.017102	35332	0.06847	40.771
PROK2	chr3	72585953	rs6778908	C	T	0.084	1.536e-12	11.8136	0.011879	35332	0.15537	50.0033
PROK2	chr3	72638330	rs9681769	CCCACATGCACACGCATGCACACATGCACACACAGACG	CCCACATGCACACGCATGCACACATGCACACACACACG	0.1453	3.241e-14	13.4893	0.019148	35332	0.05242	57.5817
PROK2	chr3	72667757	rs75151591	G	A	0.2428	2.762e-10	9.55878	0.038469	35335	0.01319	39.836
PROK2	chr3	72926294	rs955546	G	C	-0.0502	4.202e-08	7.37654	0.009157	35338	0.33381	30.0539
PROK2	chr3	73037456	rs72889062	G	C	0.1939	4.705e-16	15.3274	0.023883	35340	0.03293	65.914
PROK2	chr3	73045526	rs10659714	ATTTTTTTTTTTTTTTTTTTTTTTG	ATTTTTTTTTTTTTTTTG	0.1933	3.628e-16	15.4403	0.023717	35338	0.03474	66.4269
PROK2	chr3	73142574	rs34425248	G	A	0.186	4.293e-10	9.36724	0.029793	35339	0.02151	38.976
PROK2	chr3	73243416	rs145729777	A	G	0.2604	2.634e-12	11.5794	0.037221	35338	0.01334	48.9447
PROK2	chr3	73297584	rs34107188	A	G	0.0784	8.235e-14	13.0843	0.0105	35337	0.21886	55.7511
PROK2	chr3	73375840	rs11710505	A	G	0.0656	2.782e-08	7.55564	0.01181	35337	0.1583	30.8537
PROK2	chr3	73462179	rs17703683	C	T	-0.0554	8.917e-10	9.04978	0.009041	35342	0.36527	37.548
PROK2	chr3	75989711	rs181165086	G	A	0.351	1.198e-12	11.9215	0.049398	35329	0.00738	50.4889
PROK2	chr4	152743406	rs4264815	C	T	-0.0527	5.57e-10	9.25414	0.008497	35364	0.41442	38.4671
PROK2	chr6	31092442	rs2535296	G	A	0.0862	1.352e-12	11.869	0.01216	35427	0.13691	50.2513
PROK2	chr6	31149298	rs1265115	A	C	-0.0529	6.407e-10	9.19335	0.00856	35427	0.38368	38.1912
PROK2	chr6	31196986	rs28397274	G	A	-0.0615	3.16e-11	10.5003	0.009264	35427	0.27721	44.071
PROK2	chr6	31260277	rs2844631	C	G	-0.0573	3.363e-11	10.4733	0.008643	35427	0.36674	43.9522
PROK2	chr6	31271273	rs713032	T	G	-0.0835	4.826e-18	17.3164	0.009645	35427	0.24562	74.9495
PROK2	chr6	31271337	rs1071649	T	G	-0.0753	6.959e-14	13.1575	0.010055	35427	0.22009	56.0823
PROK2	chr6	31315923	rs34768512	A	G	-0.0737	7.866e-15	14.1043	0.009486	35427	0.22753	60.3627
PROK2	chr6	31336145	rs28752924	C	T	-0.061	3.895e-13	12.4095	0.008403	35427	0.43191	52.6976
PROK2	chr6	31356822	rs1050538	G	T	-0.0763	1.079e-11	10.967	0.011228	35428	0.16326	46.179
PROK2	chr6	31356826	rs9266178	T	C	-0.0461	4.791e-08	7.31957	0.008445	35428	0.4302	29.7991
PROK2	chr6	31357543	rs9266228	C	G	-0.0788	5.388e-21	20.2686	0.008382	35428	0.49096	88.3806
PROK2	chr6	31478689	rs2248372	A	G	-0.0493	4.956e-08	7.30487	0.009041	35429	0.30888	29.7345
SMPD1	chr1	172622949	rs12743641	A	G	0.0553	3.815e-09	8.41851	0.009386	35342	0.25863	34.7128
SMPD1	chr1	184702964	rs78444298	A	G	-0.3267	1.438e-16	15.8422	0.039545	35348	0.01105	68.252
SMPD1	chr10	63419387	rs4745710	GAAAAAAAAAAT	GAAAAAAAATAT	-0.063	2.261e-12	11.6457	0.008978	35333	0.32392	49.2404
SMPD1	chr10	63541965	rs7897379	C	T	0.0834	4.432e-24	23.3534	0.00824	35339	0.48021	102.442
SMPD1	chr10	63640063	rs11417460	AA	A	0.066	4.395e-14	13.357	0.008743	35335	0.35157	56.9858
SMPD1	chr11	3042598	rs10833125	T	G	-0.0681	1.68e-09	8.77469	0.011301	35354	0.16406	36.3129
SMPD1	chr11	4459178	rs61883695	T	C	-0.1463	5.12e-09	8.29073	0.025038	35365	0.02917	34.142
SMPD1	chr11	4657060	rs61883657	T	C	-0.2575	2.787e-10	9.55486	0.040807	35373	0.01063	39.8185
SMPD1	chr11	4693500	rs181885595	A	T	-0.7876	4.812e-15	14.3177	0.100565	35373	0.00168	61.3363
SMPD1	chr11	5080729	rs139736720	A	G	0.2147	7.021e-09	8.1536	0.037078	35367	0.0135	33.5298
SMPD1	chr11	5602065	rs72880092	C	T	-0.0889	3.82e-10	9.41794	0.014199	35366	0.0957	39.2002
SMPD1	chr11	5751089	rs11038926	A	G	-0.0619	6.73e-10	9.17198	0.010029	35364	0.22884	38.0948
SMPD1	chr11	6003321	rs11040254	T	C	-0.0636	1.663e-11	10.7791	0.009446	35367	0.26728	45.3334
SMPD1	chr11	6200197	rs12417049	C	T	0.1131	3.467e-13	12.4601	0.015547	35367	0.07953	52.9215
SMPD1	chr11	6297628	rs7107618	A	G	0.0665	1.545e-08	7.81107	0.011756	35363	0.15332	31.9981
SMPD1	chr11	6299650	rs146169943	AC	A	0.109	1.87e-10	9.72816	0.017107	35363	0.06499	40.5981
SMPD1	chr11	6300695	rs142303644	T	C	-0.2121	2.552e-14	13.5931	0.027837	35363	0.02445	58.0546
SMPD1	chr11	6303404	rs4758405	A	G	0.0715	7.556e-17	16.1217	0.008575	35362	0.39985	69.5255
SMPD1	chr11	6313024	rs149116355	T	C	-0.1814	8.798e-11	10.0556	0.027967	35365	0.02196	42.071
SMPD1	chr11	6313504	rs10769687	C	T	-0.0696	7.958e-17	16.0992	0.008353	35365	0.48627	69.4278
SMPD1	chr11	6318754	rs1159431	C	T	-0.1512	3.213e-13	12.4931	0.020755	35365	0.04217	53.0711
SMPD1	chr11	6320127	rs11544764	ACCAGCAGTCCGTGGTTGGCCT	ACCAGCAGCCCGTGGTTGGCCT	0.0776	4.716e-10	9.32643	0.012459	35365	0.13055	38.7933
SMPD1	chr11	6326568	rs16911940	A	T	-0.0889	3.206e-14	13.494	0.011713	35365	0.14792	57.6059
SMPD1	chr11	6342401	rs147145913	G	A	-0.3613	3.529e-20	19.4523	0.039265	35366	0.01148	84.6691
SMPD1	chr11	6347778	rs10839555	C	G	-0.1372	5.526e-50	49.2576	0.009229	35366	0.28622	221.003
SMPD1	chr11	6351285	rs145910911	CCTTGTCTAAA	CCTTGTC	0.1408	2.954e-31	30.5296	0.012108	35366	0.13711	135.226
SMPD1	chr11	6364822	rs148106490	A	G	0.178	6.791e-10	9.16807	0.028845	35366	0.02136	38.0802
SMPD1	chr11	6366507	rs143258522	C	T	0.1896	2.966e-17	16.5278	0.022443	35366	0.03683	71.3699
SMPD1	chr11	6374403	rs72896238	A	G	-0.2547	2.44e-19	18.6126	0.028327	35366	0.02169	80.8457
SMPD1	chr11	6374777	rs2723673	T	C	0.222	2.473e-47	46.6068	0.015362	35366	0.07817	208.838
SMPD1	chr11	6375191	rs72896243	A	G	0.1098	1.352e-08	7.86902	0.019333	35366	0.04955	32.2557
SMPD1	chr11	6384825	rs4758415	T	C	-0.2448	2.16e-89	88.6655	0.012212	35364	0.13798	401.836
SMPD1	chr11	6387304	rs58067339	T	C	0.1908	1.535e-40	39.8139	0.014313	35366	0.09521	177.703
SMPD1	chr11	6394233	rs1050239	A	G	-0.3608	0	Inf	0.006687	35363	0.28992	2911.19
SMPD1	chr11	6406136	rs34271039	T	C	0.1985	4.404e-18	17.3561	0.022901	35366	0.03512	75.1298
SMPD1	chr11	6408629	rs56400934	G	C	0.1764	1.159e-19	18.9359	0.019443	35363	0.04681	82.3134
SMPD1	chr11	6411644	rs79811238	A	C	-0.2697	4.808e-11	10.318	0.041008	35363	0.01128	43.2538
SMPD1	chr11	6415238	rs117985794	A	G	-0.1856	1.342e-09	8.87225	0.030616	35363	0.02023	36.7501
SMPD1	chr11	6428913	rs77690773	C	T	-0.1693	4.082e-11	10.3891	0.025647	35364	0.02636	43.5753
SMPD1	chr11	6438567	rs17242778	C	T	-0.1772	1.172e-12	11.9311	0.024927	35364	0.0283	50.5344
SMPD1	chr11	6445574	rs2634200	TTTTTTTTTT	TTTTTTTTTC	-0.2211	6.918e-15	14.16	0.028397	35361	0.02294	60.6223
SMPD1	chr11	6454646	rs150320888	T	C	0.1444	9.164e-16	15.0379	0.017966	35364	0.05787	64.5999
SMPD1	chr11	6511260	rs16914574	C	T	0.1586	1.068e-13	12.9714	0.02134	35368	0.04057	55.2354
SMPD1	chr11	6512001	rs2555148	A	G	0.0523	2.949e-09	8.53033	0.008813	35368	0.35671	35.2173
SMPD1	chr11	6522701	rs7931672	G	A	0.1919	2.996e-10	9.52346	0.030465	35368	0.01865	39.6778
SMPD1	chr11	6523230	rs113371018	C	G	-0.1427	3.249e-08	7.48825	0.025817	35368	0.02708	30.5518
SMPD1	chr11	6551785	rs187048936	A	G	-0.3388	5.554e-12	11.2554	0.049168	35367	0.00769	47.4812
SMPD1	chr11	6591621	rs113199701	T	C	0.128	5.96e-09	8.22475	0.022001	35368	0.0387	33.8482
SMPD1	chr11	6639488	rs12271375	T	C	-0.1045	1.692e-09	8.7716	0.017345	35366	0.06202	36.2981
SMPD1	chr11	6651109	rs1876302	T	C	-0.2049	1.053e-09	8.97757	0.033584	35368	0.01587	37.2237
SMPD1	chr11	6656863	rs57397396	C	T	0.1903	4.003e-10	9.39761	0.030429	35366	0.02036	39.1113
SMPD1	chr11	6660314	rs4627053	A	C	-0.0706	8.113e-13	12.0908	0.009861	35365	0.23742	51.2587
SMPD1	chr11	6795561	rs61741824	C	T	-0.1306	9.628e-12	11.0165	0.019172	35369	0.0501	46.4036
SMPD1	chr11	6887596	rs112562115	CACATT	CATATT	-0.0759	6.061e-13	12.2175	0.010543	35368	0.19728	51.8269
SMPD1	chr11	6936155	rs139497462	C	A	-0.2177	2.374e-08	7.62452	0.038998	35368	0.01223	31.1625
SMPD1	chr11	7027380	rs71472625	C	G	-0.1883	7.345e-11	10.134	0.028909	35371	0.02094	42.4262
SMPD1	chr11	7065800	rs35104022	A	G	-0.1099	2.452e-12	11.6105	0.015687	35374	0.0768	49.0812
SMPD1	chr11	7250150	rs11820835	C	T	0.0744	7.772e-10	9.10947	0.012099	35367	0.1364	37.8135
SMPD1	chr11	7288893	rs11041298	G	A	-0.1519	3.296e-10	9.48201	0.024172	35370	0.03109	39.4903
SMPD1	chr11	7462949	rs12790256	G	C	-0.0628	3.145e-12	11.5024	0.009009	35363	0.31679	48.5921
SMPD1	chr11	7464949	rs193275558	A	G	-0.1086	7.154e-10	9.14545	0.017622	35364	0.05865	37.9795
SMPD1	chr11	7483560	rs3923092	A	G	-0.0671	2.062e-11	10.6857	0.010013	35363	0.22443	44.9073
SMPD1	chr11	7519705	rs10839796	T	C	-0.066	6.063e-15	14.2173	0.008459	35363	0.42802	60.8765
SMPD1	chr11	7520630	rs117720097	T	C	0.1061	5.685e-09	8.24527	0.018212	35363	0.05702	33.9403
SMPD1	chr11	7541505	rs10839802	GTGTCACT	GTGCCACT	0.066	1.254e-09	8.9017	0.010867	35363	0.1833	36.8866
SMPD1	chr11	7567007	rs77685481	T	C	-0.1064	4.874e-08	7.31211	0.019502	35363	0.04712	29.7663
SMPD1	chr11	7618011	rs12291657	G	A	-0.0547	2.817e-08	7.55021	0.009852	35359	0.23586	30.8266
SMPD1	chr11	8970461	rs117385015	T	C	-0.1975	5.326e-10	9.2736	0.031808	35362	0.01899	38.5533
SMPD1	chr11	9173964	rs111249740	A	G	-0.0767	4.732e-08	7.32496	0.014045	35361	0.10177	29.8227
SMPD1	chr12	98799926	rs11614382	C	T	-0.0491	2.333e-08	7.63209	0.008791	35352	0.34379	31.1951
SMPD1	chr12	100114100	rs17029997	G	A	-0.0954	1.367e-10	9.86423	0.014861	35353	0.08602	41.2098
SMPD1	chr12	100610518	rs199583019	ATT	A	1.4604	3.11e-29	28.5072	0.130114	35353	0.00087	125.978
SMPD1	chr12	100786353	rs147712570	TA	T	0.3114	4.784e-14	13.3202	0.041312	35351	0.01066	56.8178
SMPD1	chr12	100986354	rs117425206	G	A	-0.2199	2.111e-15	14.6755	0.027714	35351	0.02298	62.9582
SMPD1	chr12	101041006	rs7969213	C	T	-0.0708	1.048e-09	8.97964	0.011603	35351	0.15195	37.2328
SMPD1	chr12	101045773	rs12296227	T	G	0.0597	7.085e-09	8.14966	0.010313	35351	0.20954	33.5103
SMPD1	chr12	101054902	rs473974	A	G	-0.0527	2.205e-09	8.65659	0.00881	35347	0.35813	35.7824
SMPD1	chr12	101107712	rs118033368	A	G	1.4282	3.795e-39	38.4208	0.109113	35351	0.00132	171.327
SMPD1	chr12	101212141	rs1681101	G	A	0.0729	2.326e-10	9.63339	0.011502	35350	0.15846	40.1706
SMPD1	chr12	101236833	rs112919931	C	T	-0.1081	1.538e-09	8.81304	0.017896	35350	0.05952	36.4871
SMPD1	chr12	101385447	rs10745913	TTTTT	TTTTG	0.0759	1.063e-15	14.9735	0.009465	35351	0.26208	64.3046
SMPD1	chr12	101405493	rs10467016	T	C	0.1178	3.026e-13	12.5191	0.016152	35351	0.07182	53.191
SMPD1	chr12	101432305	rs9804785	T	C	-0.0537	5.314e-10	9.27458	0.008648	35344	0.38555	38.5582
SMPD1	chr12	101455613	rs140843049	G	A	0.2354	7.005e-10	9.15459	0.038177	35342	0.0126	38.0198
SMPD1	chr12	101466827	rs7310534	C	T	-0.0519	2.254e-08	7.64705	0.009282	35342	0.28679	31.2645
SMPD1	chr12	101470509	rs7975680	C	A	0.0843	6.303e-23	22.2005	0.008551	35342	0.40693	97.1899
SMPD1	chr12	101505800	rs12822107	T	C	0.0561	1.095e-08	7.96059	0.009816	35351	0.241	32.663
SMPD1	chr12	101536365	rs11110833	G	A	-0.1009	3.477e-30	29.4588	0.008838	35351	0.34382	130.339
SMPD1	chr12	101544086	rs77883119	A	G	0.09	3.184e-12	11.497	0.012914	35351	0.11768	48.5695
SMPD1	chr12	101544288	rs57005480	C	T	0.06	2.561e-08	7.59159	0.010774	35351	0.18827	31.0133
SMPD1	chr12	101556918	rs118136473	T	C	-0.1266	3.45e-10	9.46218	0.020169	35351	0.04582	39.4002
SMPD1	chr12	101565667	rs825044	G	C	-0.0718	2.727e-14	13.5643	0.009434	35351	0.27125	57.9238
SMPD1	chr12	101571604	rs825033	A	C	0.1815	9.292e-26	25.0319	0.017297	35351	0.06144	110.106
SMPD1	chr12	101582975	rs12367076	C	T	-0.2417	2.995e-41	40.5236	0.017968	35351	0.05719	180.948
SMPD1	chr12	101586299	rs825016	G	T	-0.1073	1.873e-36	35.7275	0.008509	35350	0.42529	159.017
SMPD1	chr12	101597270	rs11110876	T	C	0.1881	3.784e-10	9.42205	0.030035	35351	0.01955	39.2213
SMPD1	chr12	101602685	rs6538999	T	C	-0.2505	2.843e-09	8.54622	0.042169	35351	0.00984	35.2881
SMPD1	chr12	101615359	rs56143951	A	C	-0.2624	6.133e-108	107.212	0.011889	35351	0.1451	487.121
SMPD1	chr12	101617485	rs75899812	T	C	0.2231	1.291e-21	20.8891	0.02336	35351	0.0319	91.2123
SMPD1	chr12	101658389	rs10860761	AAAAAAAAAAAAATCTACCATAAA	AAAAAAAAAAAAATCTACCGTAAA	-0.1785	5.548e-82	81.2559	0.009307	35351	0.27238	367.838
SMPD1	chr12	101693121	rs150043343	G	T	0.2073	3.86e-17	16.4134	0.024629	35352	0.02931	70.8443
SMPD1	chr12	101698204	rs200252572	GAAG	AAG	0.1099	2.858e-08	7.54394	0.019802	35352	0.04779	30.8019
SMPD1	chr12	101713847	rs79519995	G	A	0.1034	2.989e-12	11.5245	0.014817	35352	0.09074	48.6991
SMPD1	chr12	101725868	rs61935737	A	G	-0.3039	5.888e-12	11.23	0.044157	35352	0.00951	47.3655
SMPD1	chr12	101741186	rs76186472	A	G	0.1571	1.357e-08	7.86742	0.027665	35352	0.02339	32.2471
SMPD1	chr12	101779138	rs76764527	T	C	-0.228	1.497e-38	37.8248	0.017559	35352	0.06102	168.605
SMPD1	chr12	101787908	rs34261197	CGTCTCA	CGTCTC	0.1953	4.401e-81	80.3564	0.010241	35346	0.23648	363.68
SMPD1	chr12	101787908	rs34261197	CGTCTCAA	CGTCTC	-0.2247	2.52e-94	93.5986	0.010906	35346	0.18829	424.498
SMPD1	chr12	101801554	rs36066248	AAAAAAAAAAAAAAAC	AAAAAAAAAAAAAAC	-0.302	1.084e-168	167.965	0.010909	35334	0.1997	766.38
SMPD1	chr12	101822895	rs4764822	T	C	-0.3726	0	Inf	0.006847	35352	0.2787	2961.32
SMPD1	chr12	101836784	rs118105448	A	G	-0.2899	2.392e-11	10.6212	0.043399	35352	0.00901	44.6208
SMPD1	chr12	101837254	rs79685578	T	C	0.1389	1.17e-17	16.9318	0.016234	35352	0.06976	73.2071
SMPD1	chr12	101852363	rs112797256	GTGTGTGTGTT	GTGTGTT	-0.3516	1.907e-125	124.72	0.014759	35352	0.08935	567.524
SMPD1	chr12	101857866	rs11614460	G	C	-0.2388	1.413e-09	8.84986	0.039445	35352	0.01152	36.6509
SMPD1	chr12	101863758	rs139196635	A	G	0.3424	1.868e-30	29.7286	0.029852	35352	0.02061	131.559
SMPD1	chr12	101879572	rs9971823	T	C	-0.222	2.188e-55	54.66	0.014161	35352	0.09847	245.764
SMPD1	chr12	101881245	rs2256791	T	A	0.1249	2.034e-30	29.6916	0.010896	35352	0.1833	131.399
SMPD1	chr12	101889666	rs112298419	A	G	-0.2676	1.863e-09	8.72979	0.044531	35352	0.00912	36.1116
SMPD1	chr12	101892384	rs111904439	T	C	-0.2053	5.862e-10	9.23195	0.033144	35352	0.01594	38.3679
SMPD1	chr12	101920853	rs11111084	A	G	0.1211	5.729e-37	36.2419	0.009534	35352	0.26065	161.338
SMPD1	chr12	101922985	rs117146578	C	T	-0.1751	6.937e-19	18.1588	0.019728	35352	0.0474	78.7782
SMPD1	chr12	101929247	rs4764851	T	C	0.127	3.215e-50	49.4928	0.008523	35352	0.39968	222.036
SMPD1	chr12	101930104	rs73178516	G	T	-0.1259	1.159e-08	7.93592	0.022066	35352	0.03606	32.554
SMPD1	chr12	101930135	rs7978834	C	G	-0.0749	2.424e-12	11.6155	0.010688	35352	0.18674	49.1101
SMPD1	chr12	101945887	rs7134542	C	T	0.1027	1.255e-23	22.9014	0.01025	35352	0.21084	100.391
SMPD1	chr12	101948123	rs7979925	A	C	0.1088	2.282e-35	34.6417	0.008767	35351	0.35381	154.012
SMPD1	chr12	101952297	rs10219445	C	T	0.1101	5.786e-25	24.2376	0.01067	35351	0.19107	106.475
SMPD1	chr12	101965262	rs73178538	T	G	-0.1524	2.809e-08	7.55145	0.027445	35350	0.02421	30.835
SMPD1	chr12	101974153	rs11111110	T	C	-0.2701	1.521e-29	28.8179	0.02393	35350	0.03248	127.398
SMPD1	chr12	101982246	rs143035139	A	G	-0.1709	2.616e-08	7.58236	0.030708	35350	0.01908	30.9728
SMPD1	chr12	101993406	rs6539024	AAAA	AAAG	0.0801	6.88e-19	18.1624	0.009024	35350	0.33043	78.7892
SMPD1	chr12	102037881	rs78524772	T	C	0.1707	6.888e-10	9.16191	0.027672	35352	0.02416	38.0527
SMPD1	chr12	102206820	rs11111209	C	T	0.1239	3.667e-24	23.4357	0.012219	35352	0.1358	102.819
SMPD1	chr12	102322796	rs2946833	G	T	0.0739	4.188e-11	10.378	0.011202	35352	0.16935	43.5209
SMPD1	chr12	102502099	rs111766271	A	T	0.0943	4.213e-08	7.37541	0.017203	35352	0.0639	30.048
SMPD1	chr12	102563404	rs73173732	G	A	-0.1843	4.123e-14	13.3848	0.024388	35351	0.03138	57.1082
SMPD1	chr12	102594381	rs77541004	T	C	0.1268	1.952e-08	7.70952	0.022578	35353	0.03655	31.5404
SMPD1	chr12	102597195	rs2100636	A	G	-0.06	1.154e-11	10.9378	0.008842	35353	0.34091	46.047
SMPD1	chr12	102678719	rs73180832	A	G	-0.1183	2.064e-10	9.68529	0.018611	35353	0.05414	40.4045
SMPD1	chr12	102702636	rs56272941	C	T	-0.1361	7.403e-13	12.1306	0.018977	35351	0.0513	51.4353
SMPD1	chr12	102751494	rs73180868	A	C	-0.1348	2.4e-09	8.61979	0.022587	35353	0.03638	35.6174
SMPD1	chr12	102759509	rs12827505	A	G	0.1093	5.594e-10	9.25228	0.017625	35353	0.05983	38.4576
SMPD1	chr12	102764295	rs12425686	G	A	-0.0835	1.211e-08	7.91686	0.014654	35353	0.0903	32.4684
SMPD1	chr12	103442299	rs17491172	T	G	0.1332	8.793e-09	8.05586	0.023155	35356	0.03242	33.0917
SMPD1	chr12	103595263	rs55889269	C	G	-0.0957	8.636e-09	8.06369	0.016627	35354	0.06882	33.1281
SMPD1	chr12	104062864	rs117594878	T	C	0.5353	4.308e-17	16.3657	0.063694	35349	0.00378	70.6313
SMPD1	chr12	104560803	rs956886	T	C	-0.0508	1.744e-08	7.75845	0.009014	35348	0.3139	31.7609
SMPD1	chr13	41061165	rs17532371	G	C	0.0927	1.413e-08	7.84986	0.016344	35346	0.06781	32.1694
SMPD1	chr14	39240201	rs17092065	T	C	0.0515	8.043e-10	9.09458	0.008382	35355	0.40075	37.7502
SMPD1	chr14	94378610	rs28929474	T	C	0.3533	2.139e-15	14.6698	0.044535	35360	0.00815	62.9339
SMPD1	chr15	43528519	rs55707100	T	C	0.1872	9.305e-14	13.0313	0.025126	35351	0.02732	55.5092
SMPD1	chr15	44230718	rs34095861	TTTG	TG	0.1346	1.952e-09	8.70952	0.022427	35343	0.03495	36.0203
SMPD1	chr15	60591082	rs339969	A	C	0.0589	1.068e-11	10.9714	0.008666	35358	0.33988	46.1948
SMPD1	chr17	45653207	rs138109415	GTGTGTGTGTGTA	GTGTGTGTA	0.0621	4.373e-09	8.35922	0.01058	35352	0.18853	34.4518
SMPD1	chr17	45720994	rs55938136	GTTTTGCTTTGTTTTGAGA	ATTTTGCTTTGTTTTGAGA	0.0619	7.88e-09	8.10347	0.010726	35352	0.18161	33.3047
SMPD1	chr17	45933244	rs373615340	CCTTTTTTTTTTTTTTTTTTTG	CCTTTTTTTTTTTTTTG	0.0632	1.548e-08	7.81023	0.011174	35346	0.1729	31.9902
SMPD1	chr17	45941033	rs62061733	G	A	0.0654	1.12e-09	8.95078	0.010737	35351	0.18202	37.1013
SMPD1	chr17	46030121	rs67641084	G	GT	0.0621	7.325e-09	8.13519	0.010738	35350	0.18161	33.4454
SMPD1	chr17	46043985	rs373973590	GTCAGTAAAAAAAAAAAA	GTCAGTAAAAAAA	0.0643	1.465e-08	7.83416	0.011349	35349	0.16219	32.1001
SMPD1	chr17	46054857	rs34563738	TTTTTTTTTTTTTTTTG	TTTTTTTTTTTTTTG	0.0607	2.967e-08	7.52768	0.01095	35349	0.1761	30.7291
SMPD1	chr17	46236469	rs201213675	GT	G	0.0594	2.908e-08	7.53641	0.010709	35348	0.18304	30.7663
SMPD1	chr17	46256133	rs2532362	T	G	0.0622	6.376e-09	8.19545	0.010712	35348	0.184	33.7163
SMPD1	chr17	47508068	rs374087027	ATTT	AT	-0.0465	4.037e-08	7.39394	0.008471	35352	0.39344	30.1326
SMPD1	chr17	47513356	rs4794007	A	G	-0.0491	3.94e-09	8.4045	0.008341	35352	0.41843	34.6519
SMPD1	chr19	19367068	rs56255430	C	A	0.1385	1.502e-19	18.8233	0.015313	35341	0.0795	81.8048
SMPD1	chr19	19470149	rs113070129	TTTTTTTT	TTTTTTGT	0.0693	1.04e-08	7.98297	0.012107	35336	0.14577	32.7637
SMPD1	chr19	44908684	rs429358	C	T	-0.0752	7.105e-12	11.1484	0.010969	35356	0.17407	47.0004
SMPD1	chr19	44916153	rs376127005	AAAAAAAAAAAAAC	AAAAC	-0.0536	2.892e-08	7.5388	0.009661	35332	0.30385	30.7812
SMPD1	chr19	54173495	rs8736	C	T	-0.0741	9.97e-19	18.0013	0.008387	35359	0.41652	78.059
SMPD1	chr22	43928847	rs738409	G	C	0.0599	9.141e-10	9.03901	0.009782	35360	0.22998	37.4972
SMPD1	chr3	57703214	rs4681749	G	A	0.0603	1.577e-08	7.80217	0.010667	35347	0.18216	31.9558
SMPD1	chr3	136206349	rs1154988	A	T	0.0632	1.573e-10	9.80327	0.009878	35349	0.22728	40.9351
SMPD1	chr3	165633132	rs201715910	TTTG	TTG	0.0667	4.788e-08	7.31985	0.012218	35317	0.13685	29.8024
SMPD1	chr3	165761011	rs1707652	T	C	0.0854	6.769e-22	21.1695	0.00888	35327	0.3102	92.4889
SMPD1	chr3	166814288	rs4129369	G	C	-0.0507	3.892e-09	8.40983	0.00861	35343	0.35902	34.6745
SMPD1	chr4	76277312	rs6858114	A	G	0.0494	4.647e-09	8.33283	0.008431	35344	0.38625	34.3317
SMPD1	chr4	118868269	rs56055826	A	T	-0.1094	2.297e-10	9.63884	0.017255	35340	0.06196	40.198
SMPD1	chr4	153270074	rs41280463	A	G	-0.0715	1.641e-11	10.7849	0.010616	35364	0.18512	45.3618
SMPD1	chr7	25952357	rs9639523	T	G	0.0514	3.501e-09	8.45581	0.008703	35359	0.33286	34.8809
SMPD1	chr9	34592701	rs7036351	T	C	0.0724	3.855e-12	11.414	0.010429	35338	0.19176	48.1939
TLR4	chr1	196692375	rs10922094	CATTA	GATTA	-0.0502	2.561e-10	9.59159	0.007939	35330	0.40155	39.983
TLR4	chr14	106694501	rs35802700	TA	T	-0.0512	2.165e-08	7.66454	0.009146	34959	0.26069	31.3385
TLR4	chr6	32642504	rs67399078	TGGGGG	CTGGGG	0.0459	8.108e-09	8.09109	0.00796	35430	0.39943	33.2506
HSPB1	chr11	225180	rs7926172	A	G	0.0596	4.053e-10	9.39222	0.009533	35343	0.23069	39.0871
HSPB1	chr6	122399661	rs6926219	A	G	-0.0824	1.532e-24	23.8147	0.008059	35347	0.46006	104.542
HSPB1	chr7	71359666	rs62462208	T	C	-0.0773	1.678e-08	7.77521	0.0137	35352	0.09906	31.836
HSPB1	chr7	71530605	rs111628751	A	G	-0.0834	1.178e-10	9.92885	0.012946	35351	0.10956	41.5012
HSPB1	chr7	71994414	rs201356610	AG	A	-0.1221	4.986e-08	7.30225	0.022396	35352	0.03647	29.7228
HSPB1	chr7	72552965	rs113929479	A	G	0.089	2.121e-09	8.67346	0.014862	35346	0.0836	35.8613
HSPB1	chr7	73226043	rs1126736	A	G	-0.0731	1.021e-12	11.991	0.010256	35320	0.35581	50.8018
HSPB1	chr7	73406635	rs10250621	T	C	0.0899	9.592e-16	15.0181	0.011193	35345	0.15855	64.5099
HSPB1	chr7	73653419	rs71537604	T	C	-0.099	1.166e-10	9.9333	0.015364	35346	0.07518	41.5204
HSPB1	chr7	73654915	rs4377835	T	C	0.0548	7.364e-11	10.1329	0.008414	35346	0.38201	42.4186
HSPB1	chr7	73905406	rs62463746	T	C	0.0772	3.892e-11	10.4098	0.011683	35341	0.14416	43.6642
HSPB1	chr7	73913852	rs36096165	ATT	AT	-0.4897	7.877e-12	11.1036	0.071586	35341	0.00336	46.7955
HSPB1	chr7	74034916	rs55863875	A	C	-0.0838	4.186e-08	7.3782	0.015284	35340	0.07793	30.0617
HSPB1	chr7	74043371	rs28763982	A	G	0.1246	6.243e-10	9.20461	0.020148	35340	0.04232	38.2448
HSPB1	chr7	74065592	rs149934293	T	C	-0.2214	5.365e-09	8.27043	0.037941	35339	0.01118	34.0516
HSPB1	chr7	74490026	rs37607	A	G	0.0528	9.173e-10	9.03749	0.008623	35337	0.34882	37.4931
HSPB1	chr7	74638417	rs192256064	A	G	-0.1532	2.284e-08	7.6413	0.027411	35332	0.02339	31.2369
HSPB1	chr7	74764518	rs145498261	T	C	-0.3489	5.738e-18	17.2412	0.040393	35334	0.0098	74.6087
HSPB1	chr7	74792228	rs707384	G	A	-0.0654	1.691e-13	12.7719	0.008872	35320	0.41244	54.3391
HSPB1	chr7	75069118	rs151058230	T	C	0.1506	1.174e-11	10.9303	0.022201	35334	0.03453	46.0156
HSPB1	chr7	75506469	rs377291435	T	C	-0.132	1.14e-12	11.9431	0.018559	35335	0.05268	50.587
HSPB1	chr7	75518475	rs794375	C	T	-0.0529	4.87e-10	9.31247	0.0085	35332	0.36692	38.7323
HSPB1	chr7	75588074	rs56071227	A	G	0.061	3.724e-08	7.42899	0.011084	35338	0.16458	30.2877
HSPB1	chr7	75600168	rs146939960	C	T	0.1621	3.136e-12	11.5036	0.023252	35339	0.03262	48.601
HSPB1	chr7	75601302	rs117306251	T	C	-0.0935	4.241e-10	9.37253	0.014972	35339	0.07692	38.9999
HSPB1	chr7	75607571	rs74426379	T	C	-0.2	1.082e-12	11.9658	0.028091	35340	0.02175	50.6904
HSPB1	chr7	75616080	rs1179608	CGTCTCAAAAAAAAAAAAAAAAAAAAAGAAAAGATAAGAA	TGTCTCAAAAAAAAAAAAAAAAAAAAAGAAAAGATAAGAA	-0.0923	4.652e-11	10.3324	0.014024	35333	0.09681	43.3171
HSPB1	chr7	75639580	rs140011771	TGTGTGTGTGTGTGTGCGCCCGC	TGTGTGTGTGTGTGCGCCCGC	-0.0622	5.749e-13	12.2404	0.008631	35340	0.35206	51.9348
HSPB1	chr7	75659040	rs1881134	C	G	0.2089	4.836e-10	9.31551	0.033562	35341	0.01398	38.7419
HSPB1	chr7	75665539	rs11437703	CGTAGTCATTT	CGTAGTCAT	-0.0947	2.63e-12	11.58	0.013536	35340	0.10352	48.9462
HSPB1	chr7	75685085	rs10954258	T	C	-0.0572	4.167e-12	11.3802	0.008252	35341	0.46241	48.0478
HSPB1	chr7	75750683	rs117761179	G	A	-0.1654	1.479e-15	14.83	0.02073	35337	0.04273	63.6608
HSPB1	chr7	75773993	rs11465320	A	G	-0.0983	3.01e-10	9.52143	0.015607	35339	0.07584	39.6705
HSPB1	chr7	75776398	rs78154784	C	G	0.0881	9.662e-23	22.0149	0.008976	35339	0.29576	96.3354
HSPB1	chr7	75783596	rs112721570	C	G	-0.1815	9.626e-27	26.0165	0.016954	35339	0.06177	114.606
HSPB1	chr7	75783659	rs187464303	T	C	0.1818	7.624e-14	13.1178	0.024316	35339	0.02905	55.8989
HSPB1	chr7	75802388	rs4728477	C	T	0.053	2.047e-10	9.68888	0.008336	35338	0.40938	40.4237
HSPB1	chr7	75830678	rs71560489	A	G	0.1041	4.247e-12	11.3719	0.015024	35339	0.08152	48.0098
HSPB1	chr7	75865690	rs7798363	T	C	0.1236	1.922e-19	18.7162	0.013706	35339	0.0996	81.3234
HSPB1	chr7	75867907	rs7793676	C	T	0.1072	2.926e-22	21.5337	0.011048	35339	0.1619	94.1504
HSPB1	chr7	75888702	rs7223	A	G	-0.0972	3.783e-26	25.4222	0.009189	35340	0.27439	111.891
HSPB1	chr7	75928085	rs113599839	CCTCAGA	CCTCAGC	0.1342	2.584e-42	41.5877	0.009844	35340	0.22225	185.85
HSPB1	chr7	75935288	rs62475266	T	C	-0.2605	3.954e-28	27.403	0.023688	35340	0.03082	120.937
HSPB1	chr7	75959027	rs12534169	C	G	-0.2092	3.01e-17	16.5214	0.024769	35340	0.02809	71.3356
HSPB1	chr7	75966103	rs6949454	C	G	0.0686	4.861e-16	15.3133	0.008454	35341	0.3665	65.8451
HSPB1	chr7	75970947	rs6150168	TATTTTATTTTATTTTATTTTAAATTTTATTTT	T	0.2315	3.46e-163	162.461	0.008504	35341	0.347	741.064
HSPB1	chr7	75993594	rs112463197	T	C	0.2678	4.945e-134	133.306	0.010869	35341	0.16706	607.074
HSPB1	chr7	75998301	rs58275187	AT	A	-0.195	1.317e-11	10.8804	0.028817	35341	0.0221	45.7901
HSPB1	chr7	75998301	rs58275187	ATT	A	0.225	6.943e-11	10.1585	0.034499	35341	0.0161	42.5355
HSPB1	chr7	76076641	rs117654247	A	G	-0.3999	4.553e-43	42.3417	0.029067	35341	0.02025	189.279
HSPB1	chr7	76086605	rs187232420	A	G	-0.4067	1.142e-17	16.9423	0.047519	35341	0.00722	73.251
HSPB1	chr7	76111621	rs56094256	ATA	ATT	0.132	1.627e-11	10.7886	0.019596	35341	0.0456	45.3746
HSPB1	chr7	76123191	rs7792007	TTGTTTTTGTTTTTG	TTTTTTTTGTTTTTG	-0.3058	1.21e-28	27.9172	0.027542	35333	0.02267	123.278
HSPB1	chr7	76132413	rs150396430	T	C	0.2774	1.686e-21	20.7731	0.02913	35341	0.02005	90.6843
HSPB1	chr7	76168406	rs62475344	A	C	-0.3918	4.144e-22	21.3826	0.040528	35341	0.0106	93.4584
HSPB1	chr7	76205183	rs143310306	GTCCTTTCTCTCTCTCTCTCTCTCTCTT	CTCCTTTCTCTCTCTCTCTCTCTCTCTT	-0.4193	1.167e-125	124.933	0.017585	35341	0.05647	568.545
HSPB1	chr7	76229702	rs77644037	T	G	0.3343	1.359e-29	28.8668	0.029592	35341	0.01947	127.622
HSPB1	chr7	76232429	rs142991897	A	G	-0.3788	4.182e-43	42.3786	0.027521	35341	0.02174	189.449
HSPB1	chr7	76252549	rs145493761	A	T	-0.4025	3.325e-35	34.4782	0.03251	35341	0.01606	153.284
HSPB1	chr7	76258494	rs192250296	G	C	-0.4227	8.895e-48	47.0508	0.029109	35341	0.01943	210.868
HSPB1	chr7	76284324	rs13236526	G	A	0.327	0	Inf	0.007053	35341	0.31781	2149.55
HSPB1	chr7	76291979	rs117253096	T	C	0.1764	1.262e-31	30.8989	0.015076	35341	0.08077	136.907
HSPB1	chr7	76300109	rs79972291	G	C	0.1533	7.986e-55	54.0977	0.009831	35341	0.22243	243.158
HSPB1	chr7	76305249	rs34782970	G	A	0.2943	1.847e-27	26.7335	0.027107	35341	0.02196	117.874
HSPB1	chr7	76375499	rs79969407	A	G	-0.221	3.858e-47	46.4136	0.015326	35340	0.0764	207.935
HSPB1	chr7	76378182	rs76814244	G	T	-0.1214	1.556e-11	10.808	0.018005	35340	0.05654	45.4623
HSPB1	chr7	76416945	rs35169816	CATATATATATATATATATATATATATATATATAT	CATATATATATATATATATATATATATAT	-0.3545	1.814e-21	20.7414	0.037256	35337	0.01294	90.5399
HSPB1	chr7	76479610	rs1799179	A	T	-0.0963	1.157e-31	30.9367	0.008225	35340	0.48722	137.082
HSPB1	chr7	76504886	rs1465314	T	G	-0.1915	1.052e-95	94.978	0.009226	35340	0.26429	430.835
HSPB1	chr7	76540712	rs79018740	T	C	0.1022	2.099e-29	28.678	0.009077	35337	0.30864	126.77
HSPB1	chr7	76546560	rs2906492	C	G	-0.165	2.824e-51	50.5491	0.010954	35340	0.17348	226.894
HSPB1	chr7	76611110	rs76852530	A	G	0.0962	1.4e-10	9.85387	0.014994	35339	0.08111	41.1638
HSPB1	chr7	76644804	rs62473779	A	G	-0.1134	5.46e-30	29.2628	0.009968	35337	0.23971	129.423
HSPB1	chr7	76655538	rs2690564	A	G	0.1126	4.879e-37	36.3117	0.008856	35339	0.31349	161.66
HSPB1	chr7	76714410	rs145365854	G	A	-0.3464	4.998e-32	31.3012	0.029408	35339	0.0196	138.747
HSPB1	chr7	76787460	rs2538358	A	G	0.1129	7.41e-20	19.1302	0.012377	35339	0.12499	83.2065
HSPB1	chr7	76821162	rs28824	A	C	-0.0664	3.924e-08	7.40627	0.012085	35337	0.13036	30.1886
HSPB1	chr7	76822308	rs38583	A	G	-0.0956	2.83e-30	29.5482	0.008361	35335	0.39166	130.737
HSPB1	chr7	76830000	rs10953064	T	C	0.0597	2.351e-09	8.62875	0.009998	35333	0.22721	35.6552
HSPB1	chr7	76830255	rs56125578	GTCAGGT	ATCAGGT	-0.1395	1.327e-23	22.8771	0.013931	35337	0.09448	100.273
HSPB1	chr7	76914645	rs113237017	CGTGTGTGTGTGTGTGTGT	CGTGTGTGTGTGTGTGTGTGTGT	-0.3876	6.54e-35	34.1844	0.031445	35335	0.01613	151.937
HSPB1	chr7	76935940	rs141284967	C	T	0.1209	5.218e-12	11.2825	0.017523	35335	0.05698	47.6031
HSPB1	chr7	76951821	rs62473670	A	G	-0.1971	6.138e-79	78.212	0.010478	35336	0.22629	353.848
HSPB1	chr7	76955199	rs2530637	C	A	0.0563	3.326e-08	7.47808	0.010193	35315	0.4213	30.5079
HSPB1	chr7	76967637	rs150996856	A	G	0.0787	2.3e-09	8.63827	0.013171	35336	0.10659	35.7036
HSPB1	chr7	77052519	rs3972522	C	T	-0.1162	8.249e-32	31.0836	0.0099	35333	0.32367	137.766
HSPB1	chr7	77081162	rs148328372	C	T	0.1955	1.594e-09	8.79751	0.032397	35337	0.01692	36.4153
HSPB1	chr7	77083435	rs71554231	G	C	-0.0775	8.362e-12	11.0777	0.011343	35335	0.15698	46.6818
HSPB1	chr7	77096112	rs2539276	G	A	-0.0524	1.969e-10	9.70575	0.008234	35337	0.44965	40.4987
HSPB1	chr7	77122341	rs6962194	A	C	0.067	1.826e-15	14.7385	0.008425	35335	0.38993	63.2426
HSPB1	chr7	77197845	rs144815748	A	G	-0.2797	3.637e-14	13.4393	0.036932	35340	0.01263	57.3561
HSPB1	chr7	77209905	rs151184302	A	G	-0.333	1.069e-12	11.971	0.046761	35342	0.00838	50.7132
HSPB1	chr7	77212655	rs3095471	A	T	-0.447	1.06e-12	11.9747	0.062759	35342	0.00413	50.7298
HSPB1	chr7	77220299	rs117296956	A	G	-0.2958	4.086e-33	32.3887	0.024674	35342	0.02756	143.72
HSPB1	chr7	77220418	rs79297309	G	C	0.1435	8.574e-10	9.06682	0.023395	35342	0.03146	37.6234
HSPB1	chr7	77259145	rs78249150	C	T	0.2675	5.607e-10	9.25127	0.043138	35342	0.00928	38.4528
HSPB1	chr7	77261089	rs78095786	G	A	-0.341	6.865e-56	55.1634	0.021651	35342	0.0353	248.058
HSPB1	chr7	77267431	rs148925039	T	C	0.1512	6.733e-09	8.17179	0.02608	35342	0.025	33.6115
HSPB1	chr7	77281113	rs368247535	CAAAAAAAAAAAAAAA	CAAAAAAAAAAAA	-0.0922	1.004e-15	14.9983	0.011487	35338	0.15006	64.4241
HSPB1	chr7	77292559	rs145403918	G	A	-0.1142	1.123e-28	27.9496	0.010279	35339	0.19752	123.433
HSPB1	chr7	77431725	rs10953242	A	G	-0.0948	2.318e-22	21.6349	0.009746	35338	0.22658	94.6158
HSPB1	chr7	77475676	rs73146001	A	G	-0.1031	4.439e-29	28.3527	0.009212	35340	0.27232	125.259
HSPB1	chr7	77546017	rs143398006	T	C	-0.16	9.842e-09	8.00692	0.027907	35342	0.0227	32.8711
HSPB1	chr7	77563254	rs137962504	A	G	0.1881	1.631e-08	7.78755	0.033309	35342	0.01454	31.89
HSPB1	chr7	77582312	rs7796659	T	G	-0.1195	8.318e-10	9.07998	0.019467	35342	0.04416	37.6823
HSPB1	chr7	77596896	rs117523465	T	C	-0.2007	4.254e-09	8.3712	0.034168	35342	0.01368	34.5029
HSPB1	chr7	77613778	rs6973482	A	G	-0.0489	4.57e-09	8.34008	0.008342	35342	0.41233	34.3619
HSPB1	chr7	77901457	rs111317996	CAACAAACAAACA	CAACA	0.3466	4.07e-08	7.39041	0.063158	35342	0.00396	30.1162
HSPB1	chr7	77977810	rs1636681	G	A	0.0727	1.946e-12	11.7109	0.010329	35341	0.19622	49.5396
HSPB1	chr7	77981174	rs113313075	C	A	0.1237	2.422e-09	8.61583	0.020732	35342	0.04028	35.6006
HSPB1	chr7	78035136	rs73379616	A	G	0.0936	8.369e-09	8.07733	0.016248	35343	0.06905	33.1858
HSPB1	chr7	78036626	rs34129015	GTT	G	-0.292	2.732e-08	7.56352	0.052539	35345	0.00589	30.8889
HSPB1	chr7	78041883	rs6465973	C	T	-0.0819	3.73e-08	7.42829	0.014882	35345	0.08334	30.2862
HSPB1	chr7	78066356	rs4730017	A	G	-0.3813	5.537e-09	8.25673	0.065401	35345	0.00385	33.9911
HSPB1	chr7	78145775	rs77516311	C	T	-0.0594	9.864e-10	9.00595	0.009719	35345	0.23312	37.3534
HSPB1	chr7	78188835	rs3807660	T	C	0.059	8.367e-13	12.0774	0.008246	35345	0.4443	51.1938
HSPB1	chr7	78325358	rs17404237	G	A	-0.0604	9.038e-11	10.0439	0.009318	35344	0.27286	42.0173
HSPB1	chr7	78381613	rs192242415	T	A	-0.3269	1.176e-11	10.9296	0.048193	35345	0.00709	46.011
HSPB1	chr7	78539199	rs56315900	G	T	-0.083	4.963e-12	11.3043	0.012017	35348	0.1333	47.705
HSPB1	chr7	78541271	rs727200	G	A	-0.0639	1.036e-12	11.9846	0.008968	35348	0.29035	50.7704
HSPB1	chr7	78591614	rs117816774	A	G	-0.2242	3.824e-11	10.4175	0.033915	35344	0.01418	43.7006
HSPB1	chr7	78601003	rs6972639	T	A	0.0693	1.185e-13	12.9263	0.009342	35342	0.25794	55.0284
HSPB1	chr7	78635625	rs79598146	T	C	-0.0827	9.696e-10	9.01341	0.013526	35344	0.10249	37.3828
HSPB1	chr7	78830125	rs10230724	C	T	-0.1269	7.774e-10	9.10936	0.020636	35343	0.04158	37.8157
HSPB1	chr7	79121960	rs10271074	G	A	-0.1552	3.185e-09	8.49689	0.026208	35340	0.02495	35.0684
HSPB1	chr7	81761165	rs80354096	C	A	-0.1242	7.466e-09	8.12691	0.021488	35339	0.03795	33.4081
HSPB1	chr7	106676033	rs342200	A	G	-0.0577	2.639e-12	11.5786	0.008248	35348	0.42559	48.9389
HSPB1	chr7	106677211	rs78005539	G	A	-0.0543	5.042e-11	10.2974	0.008265	35348	0.41788	43.1632
GCH1	chr1	196240815	rs61820876	T	G	-0.0765	4.83e-18	17.3161	0.008836	35328	0.27768	74.9569
GCH1	chr1	196361198	rs34251987	ACACCAGAC	ACACCAG	-0.1386	6.281e-09	8.20197	0.023859	35327	0.02815	33.746
GCH1	chr1	196366701	rs71631850	G	A	0.135	9.595e-15	14.018	0.017432	35327	0.05346	59.9754
GCH1	chr1	196695521	rs10922098	T	C	-0.1647	3.44e-93	92.4634	0.008043	35329	0.40011	419.325
GCH1	chr1	196786974	rs115911442	A	G	-0.115	1.33e-12	11.8762	0.016217	35329	0.05836	50.2869
GCH1	chr1	196792204	rs407754	C	T	-0.085	6.785e-14	13.1684	0.011345	35329	0.14146	56.1344
GCH1	chr1	196805272	rs180892040	A	G	0.0776	1.049e-09	8.97922	0.012718	35329	0.09851	37.2294
GCH1	chr1	196813976	rs61822232	C	T	-0.0679	1.853e-17	16.7321	0.007986	35327	0.39859	72.2905
GCH1	chr1	196820352	rs442488	C	T	-0.104	1.615e-40	39.7918	0.007804	35328	0.48667	177.596
GCH1	chr1	196833228	rs462382	G	A	-0.0749	1.539e-21	20.8128	0.007858	35326	0.39164	90.8531
GCH1	chr1	196839800	rs465727	A	G	-0.1272	1.806e-43	42.7433	0.009201	35329	0.30381	191.119
GCH1	chr1	196850551	rs426416	T	C	-0.0967	6.982e-17	16.156	0.011585	35329	0.13705	69.6724
GCH1	chr1	196880806	rs184080912	A	C	0.1248	9.458e-11	10.0242	0.019273	35329	0.045	41.9305
GCH1	chr1	197001615	rs111579393	C	A	-0.0563	1.173e-09	8.9307	0.009254	35329	0.23965	37.0133
GCH1	chr1	197038695	rs112070696	CTGTCTCTAAATAAATAAATAAATAAATAAATAAATAAAT	CTGTCTCTAAATAAATAAATAAATAAATAAAT	0.1062	4.111e-32	31.3861	0.009003	35328	0.2584	139.147
GCH1	chr1	197038695	rs112070696	CTGTCTCTAAATAAATAAATAAATAAATAAATAAATAAATAAAT	CTGTCTCTAAATAAATAAATAAATAAATAAAT	-0.0618	1.402e-09	8.85325	0.010206	35328	0.18743	36.6662
GCH1	chr1	197044007	rs17514403	A	G	-0.1631	3.266e-11	10.486	0.024585	35329	0.02655	44.0116
GCH1	chr1	197290266	rs10632386	GTGTGTGTGTGTGTGT	GTGTGTGTGTGTGT	0.1025	7.337e-27	26.1345	0.009552	35328	0.22231	115.149
GCH1	chr1	197340966	rs1337169	C	T	-0.072	1.559e-17	16.8072	0.008448	35327	0.32703	72.6369
GCH1	chr1	197341647	rs2786107	T	G	0.0563	3.486e-09	8.45767	0.009531	35327	0.22318	34.8931
GCH1	chr1	198030778	rs6701977	G	A	0.0655	2.846e-08	7.54577	0.0118	35333	0.12895	30.8119
GCH1	chr3	165767231	rs2686395	C	T	-0.077	1.704e-19	18.7685	0.008526	35330	0.3101	81.5625
GCH1	chr3	166080595	rs56147474	A	G	0.0754	1.382e-09	8.85949	0.012447	35332	0.11399	36.6955
GCH1	chr3	166165908	rs76990964	T	G	0.1754	4.256e-08	7.371	0.032008	35331	0.01636	30.0291
GCH1	chr6	31471721	rs9267139	A	G	0.0839	2.899e-11	10.5378	0.012613	35430	0.10872	44.2473
GCH1	chr6	31593970	rs4947328	G	A	0.1229	1.868e-11	10.7286	0.0183	35430	0.04907	45.1026
GCH1	chr6	31832870	rs72548024	ATATT	ATTT	0.061	9.123e-09	8.03986	0.010616	35430	0.16365	33.017
GCH1	chr6	31932038	rs41285751	T	G	0.1363	2.469e-21	20.6075	0.014373	35432	0.08277	89.9284
GCH1	chr6	31994805	rs428963	G	A	0.0626	7.507e-11	10.1245	0.009616	35420	0.43133	42.3799
GCH1	chr6	32009122	rs9501600	T	C	0.1237	3.289e-27	26.4829	0.011449	35431	0.15016	116.736
GCH1	chr6	32041524	rs7774739	G	A	0.0955	4.872e-18	17.3123	0.011032	35428	0.17585	74.9373
GCH1	chr6	32210103	rs206018	G	C	0.0658	2.383e-11	10.6229	0.00985	35430	0.19991	44.6251
GCH1	chr6	32557514	rs28624101	T	C	0.0477	1.133e-09	8.94577	0.007833	35421	0.36922	37.0835
GCH1	chr6	32604246	rs146910480	GC	G	0.0537	5.139e-09	8.28912	0.009191	35430	0.24509	34.1368
GCH1	chr6	32615066	rs7756647	T	A	0.0829	1.355e-09	8.86806	0.013678	35430	0.0911	36.7336
GCH1	chr6	32617611	rs13217434	C	G	0.0611	9.069e-14	13.0424	0.008197	35430	0.32081	55.5613
GCH1	chr6	32658953	rs34386495	T	C	0.063	2.158e-11	10.666	0.00941	35430	0.22752	44.8231
GCH1	chr6	32715335	rs3104408	A	G	0.0454	1.048e-08	7.97964	0.007933	35422	0.46097	32.7519
GCH1	chr6	32833094	rs13208583	T	C	0.0822	2.405e-10	9.61888	0.01298	35426	0.10406	40.1046
TFR2	chr1	196240815	rs61820876	T	G	-0.0577	4.745e-11	10.3238	0.008771	35328	0.27768	43.2766
TFR2	chr1	196366701	rs71631850	G	A	0.098	1.456e-08	7.83684	0.017294	35327	0.05346	32.1115
TFR2	chr1	196695521	rs10922098	T	C	-0.1222	9.816e-53	52.0081	0.007995	35329	0.40011	233.618
TFR2	chr1	196756689	rs800245	A	G	-0.0878	1.47e-25	24.8327	0.008402	35329	0.31915	109.2
TFR2	chr1	196786974	rs115911442	A	G	-0.0934	6.21e-09	8.20691	0.016073	35329	0.05836	33.7676
TFR2	chr1	196820352	rs442488	C	T	-0.0788	2.586e-24	23.5874	0.007745	35328	0.48667	103.517
TFR2	chr1	196833228	rs462382	G	A	-0.0587	5.054e-14	13.2964	0.007795	35326	0.39164	56.708
TFR2	chr1	196850551	rs426416	T	C	-0.0671	5.187e-09	8.28508	0.011488	35329	0.13705	34.1158
TFR2	chr1	196880806	rs184080912	A	C	0.1081	1.54e-08	7.81248	0.019109	35329	0.045	32.0019
TFR2	chr1	197038695	rs112070696	CTGTCTCTAAATAAATAAATAAATAAATAAATAAATAAAT	CTGTCTCTAAATAAATAAATAAATAAATAAAT	0.0779	3.063e-18	17.5139	0.008945	35328	0.2584	75.8428
TFR2	chr1	197042447	rs10754209	A	T	0.0474	1.525e-09	8.81673	0.007845	35329	0.46607	36.5065
TFR2	chr1	197290266	rs10632386	GTGTGTGTGTGTGTGT	GTGTGTGTGTGTGT	0.0844	5.64e-19	18.2487	0.009484	35328	0.22231	79.1957
TFR2	chr1	197340966	rs1337169	C	T	-0.065	9.368e-15	14.0283	0.00839	35327	0.32703	60.0209
TFR2	chr3	165787389	rs1355538	G	A	-0.0556	3.585e-12	11.4455	0.007997	35329	0.39847	48.3387
TFR2	chr5	39328054	rs113099710	A	C	0.1763	4.688e-09	8.32901	0.030096	35357	0.01668	34.3152
TFR2	chr5	39424061	rs60805730	G	A	0.1557	1.467e-08	7.83357	0.027483	35355	0.0212	32.0959
TFR2	chr5	39716968	rs186863572	TAGGCCT	CAGGCCT	0.2026	3.166e-10	9.49949	0.032208	35356	0.01601	39.5687
TFR2	chr5	40994561	rs80326131	A	C	0.7967	2.104e-31	30.677	0.068343	35348	0.00319	135.894
TFR2	chr5	41519102	rs12110073	GTCCCTTTTTTTA	GTCCCTTTTTTTT	0.7136	6.072e-29	28.2167	0.063916	35345	0.00344	124.649
TFR2	chr5	41948154	rs369216897	TTG	TG	0.2823	2.011e-12	11.6966	0.040135	35336	0.01042	49.4738
TFR2	chr5	42241105	rs147652893	G	A	0.7443	7.694e-30	29.1138	0.065596	35347	0.00339	128.748
TFR2	chr5	43954396	rs140865089	A	T	0.134	4.431e-08	7.3535	0.024485	35350	0.02645	29.9509
TFR2	chr5	45171254	rs187148439	AAAAATT	AAAAAAT	0.4167	5.32e-13	12.2741	0.05774	35350	0.00449	52.0827
TFR2	chr6	31878457	rs9267659	G	A	0.05	1.663e-08	7.77911	0.008859	35432	0.26566	31.8545
TFR2	chr6	31932038	rs41285751	T	G	0.0911	1.718e-10	9.76498	0.014269	35432	0.08277	40.7615
TFR2	chr6	32009122	rs9501600	T	C	0.0897	2.934e-15	14.5325	0.011364	35431	0.15016	62.3049
TFR2	chr6	32041524	rs7774739	G	A	0.0711	7.837e-11	10.1059	0.010932	35428	0.17585	42.3
TFR2	chr6	32487867	rs74671299	A	T	0.0427	2.952e-08	7.52988	0.007702	35421	0.32992	30.7361
TFR2	chr6	32488717	rs113147503	T	C	0.042	2.882e-08	7.54031	0.00757	35416	0.37308	30.7827
TFR2	chr6	32489888	rs77312051	G	A	0.0428	2.104e-08	7.67695	0.007638	35418	0.33738	31.3999
TFR2	chr6	32501438	rs73403125	C	T	0.0442	5.663e-09	8.24695	0.007586	35392	0.35016	33.9484
TFR2	chr6	32512422	rs116751091	A	C	0.042	3.121e-08	7.50571	0.007589	35420	0.35312	30.6288
TFR2	chr6	32624442	rs9271642	G	A	0.0529	2.411e-11	10.6178	0.007921	35430	0.41291	44.6017
CYGB	chr1	196723248	rs374896	C	T	-0.0427	4.973e-08	7.30338	0.007832	35330	0.43124	29.7242
CYGB	chr14	94380925	rs17580	A	T	0.1236	1.635e-08	7.78648	0.021889	35363	0.03316	31.8849
CYGB	chr3	165730789	rs9864801	TAGAGAG	TATAGAG	-0.0534	1.122e-11	10.95	0.007865	35330	0.41936	46.0983
CYGB	chr3	165762312	rs6445035	A	G	0.0733	1.166e-13	12.9333	0.009878	35330	0.1904	55.0643
CYGB	chr3	166077006	rs6771563	T	C	0.045	8.689e-09	8.06103	0.00782	35331	0.43467	33.114
CDC25A	chr6	32625850	rs9271732	A	G	0.0451	1.535e-08	7.81389	0.007972	35430	0.35454	32.005
ELAVL1	chr1	196677131	rs572515	G	A	-0.0727	4.208e-19	18.3759	0.00814	35329	0.3973	79.7664
ELAVL1	chr1	196756689	rs800245	A	G	-0.0514	1.691e-09	8.77186	0.008531	35329	0.31915	36.3016
ELAVL1	chr1	196820352	rs442488	C	T	-0.0515	6.083e-11	10.2159	0.007873	35328	0.48667	42.7892
ELAVL1	chr11	198986	rs4980320	C	T	0.0509	1.958e-10	9.70819	0.007997	35343	0.46986	40.5118
ELAVL1	chr3	56815721	rs1354034	C	T	0.0919	3.4e-29	28.4685	0.008194	35347	0.38119	125.788
ELAVL1	chr3	56868655	rs11919127	A	G	-0.0801	1.453e-08	7.83773	0.014134	35348	0.08732	32.117
ELAVL1	chr3	165787389	rs1355538	G	A	-0.0456	1.996e-08	7.69984	0.008125	35329	0.39847	31.498
DNAJB6	chr22	43187592	rs9612021	C	T	-0.0506	2.223e-08	7.65306	0.009046	35364	0.27204	31.2887
DNAJB6	chr7	157352780	rs12668458	C	T	0.051	2.768e-10	9.55783	0.008081	35323	0.43846	39.83
HSF1	chr8	144301721	rs7388446	T	C	-0.0639	3.153e-15	14.5013	0.008104	34527	0.49694	62.1731
MYB	chr1	196240815	rs61820876	T	G	-0.0555	2.201e-10	9.65738	0.008745	35328	0.27768	40.2779
MYB	chr1	196692375	rs10922094	CATTA	GATTA	-0.1023	1.514e-37	36.8199	0.007988	35330	0.40155	164.012
MYB	chr1	196756689	rs800245	A	G	-0.0778	1.89e-20	19.7235	0.008394	35329	0.31915	85.9056
MYB	chr1	196792204	rs407754	C	T	-0.0637	1.409e-08	7.85109	0.01123	35329	0.14146	32.1751
MYB	chr1	196820352	rs442488	C	T	-0.065	4.579e-17	16.3392	0.007741	35328	0.48667	70.5071
MYB	chr1	196833228	rs462382	G	A	-0.0471	1.436e-09	8.84285	0.007783	35326	0.39164	36.6225
MYB	chr1	197038695	rs112070696	CTGTCTCTAAATAAATAAATAAATAAATAAATAAATAAAT	CTGTCTCTAAATAAATAAATAAATAAATAAAT	0.0587	4.908e-11	10.3091	0.00893	35328	0.2584	43.2089
MYB	chr1	197044007	rs17514403	A	G	-0.1463	1.885e-09	8.72469	0.024353	35329	0.02655	36.0897
MYB	chr1	197290266	rs10632386	GTGTGTGTGTGTGTGT	GTGTGTGTGTGTGT	0.0633	2.299e-11	10.6385	0.009468	35328	0.22231	44.6983
MYB	chr3	165730789	rs9864801	TAGAGAG	TATAGAG	-0.0521	4.888e-11	10.3109	0.007925	35330	0.41936	43.2192
MYB	chr3	165768357	rs11720167	G	T	0.0645	9.148e-11	10.0387	0.009953	35330	0.19032	41.9963
MYB	chr6	31476410	rs12524498	T	G	0.1026	3.692e-08	7.43274	0.018638	35432	0.04569	30.3037
MYB	chr6	31882555	rs555007	C	T	0.0821	1.825e-08	7.73874	0.014588	35432	0.07832	31.6734
MYB	chr6	31930134	rs147906938	A	T	0.143	9.88e-13	12.0052	0.02005	35432	0.03884	50.8678
MYB	chr6	32007072	rs9501393	GGAG	CGAG	0.085	5.199e-16	15.2841	0.010485	35431	0.1548	65.7205
MYB	chr6	32007800	rs147390813	C	T	0.0495	4.17e-10	9.37986	0.007923	35429	0.39378	39.0329
MYB	chr6	32041524	rs7774739	G	A	0.066	1.524e-09	8.81702	0.010924	35428	0.17585	36.5027
MYB	chr6	32617278	rs686250	G	A	0.047	4.956e-09	8.30487	0.008036	35430	0.37884	34.2071
MYB	chr6	32617594	rs62406305	A	G	0.0543	2.706e-08	7.56767	0.009767	35430	0.18888	30.9085
BRPF1	chr1	196240815	rs61820876	T	G	-0.0699	2.471e-15	14.6071	0.008831	35328	0.27768	62.6519
BRPF1	chr1	196366701	rs71631850	G	A	0.1272	2.941e-13	12.5315	0.017432	35327	0.05346	53.2451
BRPF1	chr1	196544193	rs4658039	G	A	0.0439	3.015e-08	7.52071	0.007923	35329	0.46971	30.7008
BRPF1	chr1	196692375	rs10922094	CATTA	GATTA	-0.1691	1.624e-98	97.7894	0.008027	35330	0.40155	443.793
BRPF1	chr1	196786974	rs115911442	A	G	-0.1034	1.714e-10	9.76599	0.016194	35329	0.05836	40.7693
BRPF1	chr1	196792204	rs407754	C	T	-0.0849	6.671e-14	13.1758	0.011329	35329	0.14146	56.1607
BRPF1	chr1	196805272	rs180892040	A	G	0.079	5.03e-10	9.29843	0.012705	35329	0.09851	38.6638
BRPF1	chr1	196813976	rs61822232	C	T	-0.0678	1.852e-17	16.7324	0.007974	35327	0.39859	72.2948
BRPF1	chr1	196820352	rs442488	C	T	-0.113	1.221e-47	46.9133	0.007793	35328	0.48667	210.256
BRPF1	chr1	196833228	rs462382	G	A	-0.0812	4.569e-25	24.3402	0.007852	35326	0.39164	106.943
BRPF1	chr1	196839800	rs465727	A	G	-0.1254	2.239e-42	41.6499	0.009192	35329	0.30381	186.112
BRPF1	chr1	196850551	rs426416	T	C	-0.0956	1.471e-16	15.8324	0.011575	35329	0.13705	68.214
BRPF1	chr1	196880806	rs184080912	A	C	0.118	8.986e-10	9.04643	0.019261	35329	0.045	37.5324
BRPF1	chr1	197001615	rs111579393	C	A	-0.0623	1.629e-11	10.7881	0.009249	35329	0.23965	45.3719
BRPF1	chr1	197038695	rs112070696	CTGTCTCTAAATAAATAAATAAATAAATAAATAAATAAAT	CTGTCTCTAAATAAATAAATAAATAAATAAAT	0.1027	3.949e-30	29.4035	0.009005	35328	0.2584	130.069
BRPF1	chr1	197038695	rs112070696	CTGTCTCTAAATAAATAAATAAATAAATAAATAAATAAATAAAT	CTGTCTCTAAATAAATAAATAAATAAATAAAT	-0.0564	3.117e-08	7.50626	0.01019	35328	0.18743	30.6344
BRPF1	chr1	197044007	rs17514403	A	G	-0.1417	8.187e-09	8.08688	0.024581	35329	0.02655	33.2308
BRPF1	chr1	197290266	rs10632386	GTGTGTGTGTGTGTGT	GTGTGTGTGTGTGT	0.1018	1.594e-26	25.7975	0.009551	35328	0.22231	113.605
BRPF1	chr1	197340966	rs1337169	C	T	-0.0691	2.868e-16	15.5424	0.008449	35327	0.32703	66.8876
BRPF1	chr1	197341647	rs2786107	T	G	0.0579	1.222e-09	8.91293	0.009527	35327	0.22318	36.9356
BRPF1	chr1	198021944	rs6679526	T	C	0.0718	7.826e-09	8.10646	0.012439	35334	0.11399	33.3179
BRPF1	chr3	165743688	rs1706435	G	A	0.0738	1.664e-19	18.7788	0.00817	35330	0.36981	81.596
BRPF1	chr3	165842830	rs893522	C	A	0.1042	9.846e-10	9.00674	0.017049	35330	0.05998	37.354
BRPF1	chr6	31832870	rs72548024	ATATT	ATTT	0.06	1.5e-08	7.82391	0.010598	35430	0.16365	32.052
BRPF1	chr6	31910331	rs6457457	T	C	0.1372	8.678e-18	17.0616	0.015972	35432	0.06527	73.7887
BRPF1	chr6	31913938	rs147277810	CTT	C	0.1095	6.975e-10	9.15646	0.017757	35432	0.05207	38.0267
BRPF1	chr6	31969985	rs114879139	C	G	0.172	7.541e-16	15.1226	0.021336	35432	0.03496	64.9877
BRPF1	chr6	31976816	rs550671	T	C	0.1198	4.185e-26	25.3783	0.011336	35431	0.14045	111.685
BRPF1	chr6	32007800	rs147390813	C	T	0.0646	5.767e-16	15.2391	0.007981	35429	0.39378	65.5165
BRPF1	chr6	32041524	rs7774739	G	A	0.0967	1.632e-18	17.7873	0.011013	35428	0.17585	77.0977
BRPF1	chr6	32626382	rs9271766	GGCATCTACAG	GGCATCTACAA	0.0727	2.475e-12	11.6064	0.010379	35428	0.17434	49.0634
BRPF1	chr6	32635518	rs9272263	C	G	0.0912	2.406e-11	10.6187	0.013655	35430	0.0911	44.6073
BRPF1	chr6	32638918	rs28435909	C	T	0.0862	3.784e-12	11.4221	0.012412	35430	0.11367	48.2315
BRPF1	chr6	32639135	rs28383364	G	A	0.0614	2.178e-09	8.66194	0.010261	35430	0.18232	35.8061
BRPF1	chr6	32658760	rs28672722	T	G	0.067	7.294e-15	14.137	0.008613	35430	0.2905	60.5119
PIEZO1	chr1	196677131	rs572515	G	A	-0.0675	3.779e-17	16.4226	0.008017	35329	0.3973	70.8898
PIEZO1	chr3	165787389	rs1355538	G	A	-0.0513	1.448e-10	9.83923	0.008002	35329	0.39847	41.0996
PIEZO1	chr6	31910331	rs6457457	T	C	0.0874	3.669e-08	7.43545	0.015873	35432	0.06527	30.3183
PIEZO1	chr6	32008772	rs28573154	A	G	0.0731	2.293e-11	10.6396	0.010933	35431	0.145	44.705
PIEZO1	chr6	32041524	rs7774739	G	A	0.061	2.445e-08	7.61172	0.010937	35428	0.17585	31.1074
PIEZO1	chr6	32074545	rs3130286	C	T	0.0486	7.834e-09	8.10602	0.00842	35432	0.31358	33.3157
PIEZO1	chr6	32487867	rs74671299	A	T	0.0435	1.74e-08	7.75945	0.007718	35421	0.32992	31.7665
PIEZO1	chr6	32501438	rs73403125	C	T	0.0425	2.284e-08	7.6413	0.007604	35392	0.35016	31.2387
PIEZO1	chr6	32504936	rs77411399	A	G	0.0418	3.526e-08	7.45272	0.007582	35419	0.33962	30.3938
PIEZO1	chr6	32521980	rs41547217	G	C	0.056	1.94e-12	11.7122	0.007956	35430	0.48969	49.5435
PIEZO1	chr6	32619236	rs557011	T	C	0.0512	1.439e-10	9.84194	0.007985	35430	0.40141	41.114
PIEZO1	chr6	32833094	rs13208583	T	C	0.0767	2.494e-09	8.6031	0.012865	35426	0.10406	35.5444
TRIB2	chr1	196695521	rs10922098	T	C	-0.0691	1.194e-17	16.923	0.008079	35329	0.40011	73.1545
TRIB2	chr1	196756689	rs800245	A	G	-0.0486	1.015e-08	7.99353	0.008484	35329	0.31915	32.8149
TRIB2	chr1	196820352	rs442488	C	T	-0.0434	2.911e-08	7.53596	0.007824	35328	0.48667	30.7696
TRIB2	chr3	165718484	rs697357	G	A	0.054	2.702e-11	10.5683	0.008106	35330	0.38884	44.3787
TRIB2	chr6	32009122	rs9501600	T	C	0.0738	1.277e-10	9.89381	0.011478	35431	0.15016	41.3409
TRIB2	chr6	32041524	rs7774739	G	A	0.0631	1.117e-08	7.95195	0.011047	35428	0.17585	32.6265
ALOX15B	chr17	8067983	rs9910732	A	G	-0.0741	7.849e-18	17.1052	0.008614	35365	0.29487	73.9991
ARF6	chr1	196695521	rs10922098	T	C	-0.1089	3.286e-41	40.4833	0.0081	35329	0.40011	180.753
ARF6	chr1	196756689	rs800245	A	G	-0.0763	3.013e-19	18.521	0.008508	35329	0.31915	80.4256
ARF6	chr1	196820352	rs442488	C	T	-0.0712	1.024e-19	18.9897	0.007836	35328	0.48667	82.5603
ARF6	chr1	196833228	rs462382	G	A	-0.0547	4.093e-12	11.388	0.007889	35326	0.39164	48.0763
ARF6	chr1	197038695	rs112070696	CTGTCTCTAAATAAATAAATAAATAAATAAATAAATAAAT	CTGTCTCTAAATAAATAAATAAATAAATAAAT	0.0661	2.828e-13	12.5485	0.009052	35328	0.2584	53.3229
ARF6	chr1	197290266	rs10632386	GTGTGTGTGTGTGTGT	GTGTGTGTGTGTGT	0.0639	2.783e-11	10.5555	0.009598	35328	0.22231	44.3241
ARF6	chr1	197340966	rs1337169	C	T	-0.0468	3.52e-08	7.45346	0.008488	35327	0.32703	30.4005
ARF6	chr17	28367840	rs704	A	G	0.0486	9.543e-10	9.02032	0.007945	35351	0.49189	37.4184
ARF6	chr3	165666905	rs570759	C	T	0.0521	5.96e-11	10.2248	0.007961	35328	0.45196	42.8292
ARF6	chr3	165730789	rs9864801	TAGAGAG	TATAGAG	-0.0892	1.17e-28	27.9318	0.008032	35330	0.41936	123.334
ARF6	chr3	165762312	rs6445035	A	G	0.118	1.075e-31	30.9686	0.010073	35330	0.1904	137.229
ARF6	chr3	165792099	rs3863087	A	G	-0.0997	3.552e-13	12.4495	0.013711	35329	0.09559	52.8752
ARF6	chr3	165792099	rs3863087	C	G	0.1297	1.968e-14	13.706	0.016948	35329	0.06134	58.5657
ARF6	chr3	166141246	rs59181421	G	A	0.059	1.426e-13	12.8459	0.00798	35330	0.44569	54.6636
ARF6	chr3	166260520	rs141299977	TA	CA	0.1926	1.678e-09	8.77521	0.03196	35336	0.01667	36.3161
ARF6	chr6	31932038	rs41285751	T	G	0.1015	2.14e-12	11.6696	0.014448	35432	0.08277	49.3533
ARF6	chr6	32009122	rs9501600	T	C	0.0981	1.428e-17	16.8453	0.011497	35431	0.15016	72.8063
ARF6	chr6	32041524	rs7774739	G	A	0.0814	1.928e-13	12.7149	0.011069	35428	0.17585	54.0794
ARF6	chr6	32618599	rs11755689	G	A	0.0523	1.168e-10	9.93256	0.008117	35427	0.33707	41.5157
ARF6	chr6	32638918	rs28435909	C	T	0.0704	1.665e-08	7.77859	0.012474	35430	0.11367	31.8518
ARF6	chr6	32782028	rs2857188	A	G	0.0636	1.481e-09	8.82944	0.010519	35429	0.17228	36.5566
NR5A2	chr1	196695521	rs10922098	T	C	-0.0462	1.056e-08	7.97634	0.008075	35329	0.40011	32.734
NR5A2	chr14	49522779	rs117265578	A	G	-0.0775	2.898e-08	7.5379	0.01397	35353	0.08612	30.7759
BACH1	chr1	195956965	rs9427906	C	T	0.0458	3.721e-08	7.42934	0.008322	35329	0.38174	30.2883
BACH1	chr1	196058002	rs1451915	A	C	0.0642	3.719e-08	7.42957	0.011665	35326	0.13641	30.2901
BACH1	chr1	196085731	rs35233566	A	G	0.1432	1.781e-11	10.7493	0.0213	35328	0.03646	45.1988
BACH1	chr1	196240815	rs61820876	T	G	-0.1002	7.982e-29	28.0979	0.008994	35328	0.27768	124.117
BACH1	chr1	196361198	rs34251987	ACACCAGAC	ACACCAG	-0.1647	1.283e-11	10.8918	0.024326	35327	0.02815	45.8401
BACH1	chr1	196543592	rs11590167	C	A	0.1615	6.423e-22	21.1923	0.016784	35329	0.06024	92.5879
BACH1	chr1	196544193	rs4658039	G	A	0.0531	4.824e-11	10.3166	0.008074	35329	0.46971	43.2525
BACH1	chr1	196588317	rs147403462	C	T	-0.1425	1.088e-09	8.96337	0.023376	35329	0.03055	37.1612
BACH1	chr1	196695521	rs10922098	T	C	-0.2189	2.406e-158	157.619	0.008165	35329	0.40011	718.752
BACH1	chr1	196786974	rs115911442	A	G	-0.1304	2.878e-15	14.5409	0.016515	35329	0.05836	62.3445
BACH1	chr1	196805272	rs180892040	A	G	0.0997	1.459e-14	13.8359	0.012963	35329	0.09851	59.1533
BACH1	chr1	196813976	rs61822232	C	T	-0.0879	3.17e-27	26.4989	0.008133	35327	0.39859	116.809
BACH1	chr1	196820352	rs442488	C	T	-0.1404	6.056e-70	69.2178	0.007941	35328	0.48667	312.596
BACH1	chr1	196833228	rs462382	G	A	-0.0969	8.994e-34	33.0461	0.008	35326	0.39164	146.713
BACH1	chr1	196839800	rs465727	A	G	-0.1659	2.798e-70	69.5532	0.009361	35329	0.30381	314.086
BACH1	chr1	196850551	rs426416	T	C	-0.1369	4.031e-31	30.3946	0.0118	35329	0.13705	134.599
BACH1	chr1	196880806	rs184080912	A	C	0.1679	1.229e-17	16.9105	0.019637	35329	0.045	73.1057
BACH1	chr1	197038695	rs112070696	CTGTCTCTAAATAAATAAATAAATAAATAAATAAATAAAT	CTGTCTCTAAATAAATAAATAAATAAATAAAT	0.1401	9.73e-53	52.0119	0.009166	35328	0.2584	233.624
BACH1	chr1	197038695	rs112070696	CTGTCTCTAAATAAATAAATAAATAAATAAATAAATAAATAAAT	CTGTCTCTAAATAAATAAATAAATAAATAAAT	-0.075	5.36e-13	12.2708	0.010394	35328	0.18743	52.0663
BACH1	chr1	197042506	rs7518773	G	A	0.0781	2.849e-22	21.5453	0.008047	35329	0.46607	94.1963
BACH1	chr1	197044007	rs17514403	A	G	-0.1914	2.193e-14	13.659	0.025056	35329	0.02655	58.3526
BACH1	chr1	197182646	rs72738655	T	C	-0.1323	1.496e-12	11.8251	0.0187	35329	0.04906	50.0537
BACH1	chr1	197194619	rs71131750	AAAAAAAAAAAAAAAAGAAGA	AAAAAAAAAAAAAAAGAAGA	0.067	3.193e-13	12.4958	0.009196	35326	0.28159	53.0825
BACH1	chr1	197290266	rs10632386	GTGTGTGTGTGTGTGT	GTGTGTGTGTGTGT	0.1343	2.618e-43	42.582	0.009733	35328	0.22231	190.396
BACH1	chr1	197290266	rs10632386	GTGTGTGTGTGTGTGTGT	GTGTGTGTGTGTGT	-0.0516	2.327e-08	7.6332	0.009238	35328	0.30901	31.1992
BACH1	chr1	197340966	rs1337169	C	T	-0.0927	4.657e-27	26.3319	0.008605	35327	0.32703	116.053
BACH1	chr1	197341647	rs2786107	T	G	0.0674	4.02e-12	11.3958	0.009717	35327	0.22318	48.1122
BACH1	chr1	197615947	rs34780947	C	T	0.1384	3.231e-11	10.4907	0.020857	35332	0.03903	44.032
BACH1	chr1	197788716	rs3900909	T	C	0.1337	2.09e-09	8.67985	0.022318	35328	0.03376	35.8882
BACH1	chr1	198021492	rs12567186	T	C	0.0822	1.031e-10	9.98674	0.01272	35334	0.11338	41.7609
BACH1	chr17	28367840	rs704	A	G	0.0709	1.287e-18	17.8904	0.008051	35351	0.49189	77.552
BACH1	chr19	6713251	rs1047286	A	G	-0.0565	1.785e-09	8.74836	0.009391	35363	0.24066	36.1971
BACH1	chr3	165713346	rs607351	C	T	0.049	1.8e-09	8.74473	0.008146	35329	0.41787	36.1829
BACH1	chr3	165761011	rs1707652	T	C	0.105	7.849e-34	33.1052	0.00866	35330	0.3102	147.009
BACH1	chr3	165792099	rs3863087	A	G	-0.1036	8.737e-14	13.0586	0.01389	35329	0.09559	55.6308
BACH1	chr3	165792099	rs3863087	C	G	0.1339	6.25e-15	14.2041	0.017169	35329	0.06134	60.8235
BACH1	chr3	166080595	rs56147474	A	G	0.0975	1.406e-14	13.852	0.012669	35332	0.11399	59.2277
BACH1	chr3	166165908	rs76990964	T	G	0.1922	3.604e-09	8.44322	0.032568	35331	0.01636	34.8277
BACH1	chr6	31015236	rs7760786	T	A	0.0857	3.368e-11	10.4726	0.012927	35431	0.10893	43.9507
BACH1	chr6	31021607	rs9262525	T	C	0.0862	6.554e-12	11.1835	0.012553	35430	0.11612	47.1541
BACH1	chr6	31026982	rs34632463	T	A	0.0882	8.025e-11	10.0955	0.013569	35430	0.09254	42.2514
BACH1	chr6	31086734	rs3130955	A	C	0.0532	7.579e-10	9.12039	0.008645	35430	0.31795	37.8698
BACH1	chr6	31354106	rs1056429	A	G	0.0647	7.573e-09	8.12073	0.011198	35431	0.14978	33.3832
BACH1	chr6	31379674	rs2244020	G	A	0.0561	1.124e-10	9.94923	0.008699	35431	0.30983	41.5898
BACH1	chr6	31455283	rs3099847	T	C	0.0827	1.59e-08	7.7986	0.014633	35429	0.09144	31.9407
BACH1	chr6	31471721	rs9267139	A	G	0.1006	4.427e-15	14.3539	0.012828	35430	0.10872	61.5004
BACH1	chr6	31495154	rs2534681	A	T	0.0463	1.139e-08	7.94348	0.008111	35431	0.43127	32.5847
BACH1	chr6	31602089	rs9267515	A	G	0.0551	1.978e-09	8.70377	0.009184	35426	0.26397	35.9948
BACH1	chr6	31832870	rs72548024	ATATT	ATTT	0.0752	3.289e-12	11.4829	0.010797	35430	0.16365	48.5098
BACH1	chr6	31913938	rs147277810	CTT	C	0.1565	4.582e-18	17.3389	0.018065	35432	0.05207	75.0504
BACH1	chr6	31923714	rs183369193	T	C	-0.1146	7.316e-10	9.13573	0.018607	35432	0.04785	37.9329
BACH1	chr6	31969985	rs114879139	C	G	0.23	3.284e-26	25.4836	0.021717	35432	0.03496	112.165
BACH1	chr6	31976816	rs550671	T	C	0.1676	6.693e-48	47.1744	0.011526	35431	0.14045	211.442
BACH1	chr6	32005380	rs114382848	T	C	-0.1034	4.061e-09	8.39137	0.01758	35431	0.05071	34.5942
BACH1	chr6	32007800	rs147390813	C	T	0.082	6.242e-24	23.2047	0.008128	35429	0.39378	101.78
BACH1	chr6	32039027	rs6451	A	C	0.0908	1.707e-12	11.7678	0.012867	35431	0.10972	49.7986
BACH1	chr6	32040013	rs6477	G	C	0.1088	5.285e-27	26.277	0.010111	35430	0.23653	115.79
BACH1	chr6	32041524	rs7774739	G	A	0.1339	7.017e-33	32.1538	0.011211	35428	0.17585	142.65
BACH1	chr6	32371571	rs2076536	T	C	0.0491	3.579e-09	8.44624	0.008318	35429	0.36883	34.8438
BACH1	chr6	32581351	rs9269792	T	C	0.05	6.558e-10	9.18323	0.008095	35430	0.45332	38.151
BACH1	chr6	32598870	rs9270675	T	A	0.1017	2.54e-13	12.5952	0.0139	35430	0.09125	53.5319
BACH1	chr6	32618459	rs11751024	A	C	0.0727	6.44e-19	18.1911	0.008183	35430	0.39789	78.9303
BACH1	chr6	32638792	rs9272526	A	G	0.0658	5.464e-10	9.26249	0.010604	35429	0.14653	38.5046
BACH1	chr6	32638918	rs28435909	C	T	0.1003	2.085e-15	14.6809	0.012638	35430	0.11367	62.9862
BACH1	chr6	32714617	rs3997848	G	T	0.0578	1.055e-10	9.97675	0.008949	35424	0.28098	41.7164
BACH1	chr6	32714947	rs3873444	T	C	0.0656	4.152e-08	7.38174	0.011962	35424	0.12786	30.0746
BACH1	chr6	32717113	rs9275640	G	T	0.0726	7.372e-09	8.13241	0.012556	35427	0.11653	33.4326
BACH1	chr6	32740347	rs5021453	G	A	0.0595	2.477e-12	11.6061	0.008494	35429	0.34395	49.0692
BACH1	chr6	32767534	rs9276605	G	A	0.0521	1.697e-10	9.77032	0.008158	35429	0.41417	40.7857
BACH1	chr6	32783639	rs7749543	T	G	0.0734	1.038e-08	7.9838	0.012822	35429	0.11083	32.7703
CHP1	chr1	196692375	rs10922094	CATTA	GATTA	-0.0446	2.289e-08	7.64035	0.007981	35330	0.40155	31.2288
CHP1	chr12	116768982	rs12313074	T	C	-0.081	2.645e-10	9.57757	0.01282	35363	0.10614	39.9203
CHP1	chr12	116826804	rs11614167	G	A	0.0949	3.382e-09	8.47083	0.016052	35362	0.06327	34.9522
CHP1	chr12	116942374	rs57576794	ATT	AT	-0.0661	7.541e-10	9.12257	0.01074	35363	0.16765	37.8786
CHP1	chr12	117037562	rs73203823	A	G	0.1099	3.175e-10	9.49826	0.017472	35364	0.05329	39.5649
CHP1	chr12	117065669	rs7297496	G	C	0.1304	7.688e-58	57.1142	0.008134	35363	0.36667	257.008
CHP1	chr12	117088275	rs4766829	A	G	-0.0998	5.754e-12	11.24	0.014494	35364	0.07813	47.4116
CHP1	chr12	117095971	rs10774902	A	G	0.0699	1.262e-16	15.8989	0.008445	35363	0.31773	68.5102
CHP1	chr12	117107206	rs1875141	T	A	-0.0481	1.017e-09	8.99268	0.007877	35363	0.48293	37.2879
CHP1	chr3	165730789	rs9864801	TAGAGAG	TATAGAG	-0.0612	1.071e-14	13.9702	0.007917	35330	0.41936	59.756
CHP1	chr3	165744047	rs1619994	G	A	0.0638	2.263e-13	12.6453	0.008701	35330	0.2807	53.7654
GABARAPL2	chr1	247876149	rs3811444	T	C	-0.0642	1.745e-13	12.7582	0.008715	35147	0.34232	54.2669
GABARAPL2	chr1	247877407	rs34769974	CTAAA	CTAA	-0.0549	9.61e-10	9.01728	0.008977	35146	0.30888	37.4009
GABARAPL2	chr10	63303060	rs7073753	T	C	0.0534	9.934e-11	10.0029	0.008256	35342	0.4356	41.8353
GABARAPL2	chr10	63640063	rs11417460	AA	A	0.0497	1.161e-08	7.93517	0.008711	35338	0.35157	32.5519
GABARAPL2	chr11	225180	rs7926172	A	G	0.0699	6.464e-13	12.1895	0.009721	35343	0.23069	51.705
GABARAPL2	chr16	75499535	rs364220	G	A	-0.0807	9.386e-12	11.0275	0.01184	35350	0.16831	46.4562
GABARAPL2	chr16	75555692	rs16975847	A	G	-0.1307	2.978e-26	25.5261	0.01233	35354	0.12656	112.363
GABARAPL2	chr16	75606053	rs138096950	GGGGG	GGGG	-0.1254	1.53e-09	8.81531	0.020758	35354	0.04049	36.4942
GABARAPL2	chr16	75668227	rs34756627	ATATA	ATATATT	-0.1226	5.874e-09	8.23107	0.021064	35353	0.03942	33.8766
GABARAPL2	chr16	75731413	rs7197769	G	T	-0.0449	4.462e-08	7.35047	0.008206	35353	0.46401	29.9385
GABARAPL2	chr17	5848332	rs185009887	A	G	-0.1471	3.147e-08	7.5021	0.026586	35365	0.02519	30.6139
GABARAPL2	chr2	240571486	rs78909033	A	G	0.0634	1.413e-08	7.84986	0.011178	35261	0.16064	32.1699
GABARAPL2	chr2	241710378	rs6437284	C	G	0.052	2.032e-08	7.69208	0.00927	35106	0.28024	31.4664
GABARAPL2	chr3	56815721	rs1354034	C	T	0.1728	7.25e-94	93.1397	0.008408	35347	0.38119	422.379
GABARAPL2	chr3	56831769	rs112933852	A	C	-0.0691	1.312e-08	7.88207	0.012156	35348	0.13164	32.3128
GABARAPL2	chr3	56845074	rs77502174	A	G	-0.1332	1.485e-09	8.82827	0.022031	35348	0.03485	36.5544
GABARAPL2	chr3	56868655	rs11919127	A	G	-0.1317	1.421e-19	18.8474	0.014551	35348	0.08732	81.9192
GABARAPL2	chr3	56886852	rs950155	C	G	0.0711	7.192e-18	17.1431	0.008256	35343	0.4407	74.1651
GABARAPL2	chr3	56898339	rs113580223	T	A	0.1176	5.831e-09	8.23426	0.020201	35348	0.0434	33.8898
GABARAPL2	chr3	57072443	rs35145725	TAA	TA	0.0525	3.584e-10	9.44563	0.008372	35350	0.41691	39.3242
GABARAPL2	chr3	57975643	rs11720285	C	A	0.0511	1.534e-08	7.81417	0.009032	35349	0.2987	32.0091
ATG5	chr14	105820025	rs118062631	T	C	0.1407	2.743e-08	7.56177	0.025319	34958	0.02642	30.8813
ATG5	chr14	106773744	rs8006950	T	C	-0.0486	9.347e-09	8.02933	0.008464	34959	0.30089	32.9702
ATG5	chr8	4398737	rs35567863	T	G	-0.0598	2.903e-08	7.53715	0.01078	35351	0.1608	30.7726
AKR1C1	chr1	196240815	rs61820876	T	G	-0.0593	1.962e-11	10.7073	0.008839	35328	0.27768	45.0094
AKR1C1	chr1	196692375	rs10922094	CATTA	GATTA	-0.1195	8.32e-50	49.0799	0.008054	35330	0.40155	220.147
AKR1C1	chr1	196813976	rs61822232	C	T	-0.0484	1.369e-09	8.8636	0.007988	35327	0.39859	36.7126
AKR1C1	chr1	196820352	rs442488	C	T	-0.0754	4.452e-22	21.3514	0.007805	35328	0.48667	93.3248
AKR1C1	chr1	196833228	rs462382	G	A	-0.0524	2.624e-11	10.581	0.00786	35326	0.39164	44.4444
AKR1C1	chr1	196839800	rs465727	A	G	-0.0913	3.582e-23	22.4459	0.009208	35329	0.30381	98.313
AKR1C1	chr1	196850551	rs426416	T	C	-0.0697	1.795e-09	8.74594	0.011587	35329	0.13705	36.1846
AKR1C1	chr1	197038695	rs112070696	CTGTCTCTAAATAAATAAATAAATAAATAAATAAATAAAT	CTGTCTCTAAATAAATAAATAAATAAATAAAT	0.0752	6.754e-17	16.1704	0.009005	35328	0.2584	69.7378
AKR1C1	chr1	197178386	rs75990074	T	C	-0.1533	4.141e-10	9.38289	0.024533	35329	0.02673	39.0466
AKR1C1	chr1	197290266	rs10632386	GTGTGTGTGTGTGTGT	GTGTGTGTGTGTGT	0.0783	2.429e-16	15.6146	0.00955	35328	0.22231	67.2228
AKR1C1	chr1	197340966	rs1337169	C	T	-0.0536	2.315e-10	9.63545	0.008456	35327	0.32703	40.179
AKR1C1	chr2	27588855	rs12478841	G	A	0.0606	2.013e-10	9.69616	0.009528	35364	0.21569	40.4522
AKR1C1	chr3	165730789	rs9864801	TAGAGAG	TATAGAG	-0.0517	1.024e-10	9.9897	0.007999	35330	0.41936	41.7743
AKR1C1	chr3	165744047	rs1619994	G	A	0.0599	9.979e-12	11.0009	0.0088	35330	0.2807	46.3328
AKR1C1	chr6	31930134	rs147906938	A	T	0.1363	1.641e-11	10.7849	0.020238	35432	0.03884	45.3583
AKR1C1	chr6	32007072	rs9501393	GGAG	CGAG	0.0816	1.257e-14	13.9007	0.010583	35431	0.1548	59.4515
AKR1C1	chr6	32007800	rs147390813	C	T	0.0509	1.89e-10	9.72354	0.007991	35429	0.39378	40.5726
AKR1C1	chr6	32040013	rs6477	G	C	0.0554	2.601e-08	7.58486	0.009953	35430	0.23653	30.9821
AKR1C1	chr6	32041524	rs7774739	G	A	0.0686	4.912e-10	9.30874	0.011026	35428	0.17585	38.709
AKR1C1	chr6	32618599	rs11755689	G	A	0.0474	4.382e-09	8.35833	0.008076	35427	0.33707	34.448
AKR1C1	chr6	32833094	rs13208583	T	C	0.0711	4.222e-08	7.37448	0.012971	35426	0.10406	30.0464
ATG7	chr6	32715335	rs3104408	A	G	0.0451	6.819e-09	8.16628	0.007782	35422	0.46097	33.587
GABARAPL1	chr16	75552346	rs4887832	G	C	0.0474	3.109e-08	7.50738	0.008563	35354	0.32476	30.6411
GABARAPL1	chr3	11247565	rs73812409	CTGGATTTGTCTGGGCG	CTGGATTTGTCTGGACG	-0.1031	1.158e-17	16.9363	0.012049	35357	0.12577	73.2176
GABARAPL1	chr3	11249929	rs2606731	C	A	0.0841	8.672e-22	21.0619	0.008768	35357	0.29428	92.0007
GABARAPL1	chr3	11345039	rs11926165	G	A	-0.1886	2.427e-10	9.61493	0.029787	35358	0.01869	40.0894
ECH1	chr19	36342384	rs183591288	G	A	0.161	1.617e-10	9.79129	0.02518	35368	0.02574	40.8828
ECH1	chr19	38618901	rs2232990	A	G	0.1937	5.562e-19	18.2548	0.021763	35366	0.03362	79.2176
ECH1	chr19	38779434	rs75290874	T	C	-0.0771	1.96e-14	13.7077	0.010074	35366	0.18996	58.574
ECH1	chr19	38798304	rs189591075	G	C	-0.1114	1.916e-38	37.7176	0.008592	35366	0.29867	168.105
ECH1	chr19	38816463	rs2229259	T	C	0.4478	3.227e-231	230.491	0.013793	35366	0.08774	1054.02
ECH1	chr19	38842103	rs74176470	AAATTT	AAAT	-0.0738	2.547e-10	9.59397	0.01167	35365	0.13905	39.9918
ECH1	chr19	38870080	rs8110393	A	G	0.0785	4.208e-23	22.3759	0.00793	35366	0.4369	97.9925
ECH1	chr19	38901301	rs148530152	GACTTTTTTTTCTGAAAC	GACTTTTTTTTTTGAAAC	0.2676	5.486e-19	18.2607	0.030061	35364	0.01685	79.2438
ECH1	chr19	38901334	rs57842338	T	C	-0.0625	1.379e-10	9.86044	0.009738	35364	0.2075	41.1927
ECH1	chr19	38963852	rs146470191	T	C	0.2307	3.312e-08	7.47991	0.041763	35365	0.00939	30.5149
ECH1	chr19	38975762	rs189878716	T	C	0.1147	2.025e-08	7.69357	0.020446	35365	0.03944	31.471
ECH1	chr19	39277361	rs111817027	T	G	0.2036	7.403e-09	8.13059	0.035216	35359	0.01291	33.4253
ECH1	chr19	39568117	rs117416911	A	G	0.2852	2.956e-09	8.5293	0.048062	35366	0.00674	35.2124
ECH1	chr19	39581950	rs892171	G	T	0.4551	2.305e-08	7.63733	0.081451	35366	0.00247	31.2191
ECH1	chr19	39785559	rs71356875	T	C	0.0821	4.359e-10	9.36061	0.013156	35368	0.09955	38.9438
ECH1	chr19	40104982	rs117166508	A	G	0.1822	4.47e-12	11.3497	0.026324	35366	0.02337	47.9063
DECR1	chr8	82514354	rs144202962	T	C	-0.3262	5.761e-10	9.2395	0.05264	35334	0.00602	38.4004
DECR1	chr8	85844557	rs146546279	C	T	-0.2346	1.744e-08	7.75845	0.041628	35339	0.00897	31.7603
DECR1	chr8	87424455	rs142973309	G	C	-0.1632	4.625e-09	8.33489	0.027849	35342	0.02035	34.3416
DECR1	chr8	87743080	rs34181810	GTATATATATATATATATATATATA	ATATATATATATATATA	-0.3869	1.111e-12	11.9543	0.05437	35336	0.00557	50.6383
DECR1	chr8	87936013	rs28733625	T	C	-0.3343	6.007e-11	10.2213	0.051088	35342	0.00644	42.8188
DECR1	chr8	88011138	rs34545800	ACTGTTTTTTTTTTTTTTTTTTTG	ACTGTTTTTTTTTTTTTTTTTG	-0.1777	4.06e-08	7.39147	0.032378	35337	0.01541	30.1214
DECR1	chr8	89474725	rs142705833	T	C	-0.1885	7.106e-12	11.1484	0.027496	35337	0.02172	46.9985
DECR1	chr8	89794448	rs147359828	A	C	-0.2327	3.975e-15	14.4007	0.029622	35338	0.01821	61.7112
DECR1	chr8	89866423	rs77373452	A	G	-0.0835	4.561e-08	7.34094	0.015272	35336	0.07102	29.8938
DECR1	chr8	89957819	rs9649958	G	T	-0.0684	3.034e-16	15.518	0.00837	35339	0.33434	66.7823
DECR1	chr8	90143697	rs72673818	T	A	-0.1874	2.387e-11	10.6221	0.028053	35337	0.01992	44.6252
DECR1	chr8	90315457	rs4081549	C	T	-0.0467	1.854e-08	7.73189	0.008302	35336	0.34075	31.6423
DECR1	chr8	90318428	rs72675636	G	T	-0.1014	1.104e-09	8.95703	0.01664	35337	0.0583	37.1338
DECR1	chr8	90998618	rs79538928	T	C	-0.1336	3.382e-09	8.47083	0.022599	35336	0.02995	34.949
DECR1	chr8	91838857	rs17732363	G	C	-0.5385	2.044e-22	21.6895	0.05529	35334	0.00532	94.8589
DECR1	chr8	92109717	rs181165656	C	A	-0.2435	7.642e-09	8.11679	0.042156	35337	0.00848	33.3641
CIRBP	chr11	198986	rs4980320	C	T	0.053	8.385e-11	10.0765	0.008162	35343	0.46986	42.1656
CIRBP	chr12	54292096	rs35979828	T	C	-0.0938	1.746e-10	9.75796	0.014697	35366	0.08648	40.7332
CIRBP	chr12	54318524	rs10876550	A	G	0.06	3.043e-13	12.5167	0.008228	35365	0.43699	53.1758
CIRBP	chr3	56815721	rs1354034	C	T	0.1177	5.774e-45	44.2385	0.008365	35347	0.38119	197.98
CIRBP	chr3	56868655	rs11919127	A	G	-0.0978	1.231e-11	10.9097	0.014432	35348	0.08732	45.9224
CIRBP	chr3	56886852	rs950155	C	G	0.0577	1.839e-12	11.7354	0.008189	35343	0.4407	49.6466
CIRBP	chr7	106676033	rs342200	A	G	-0.0453	3.36e-08	7.47366	0.008204	35348	0.42559	30.4891
BRDT	chr1	196240815	rs61820876	T	G	-0.0486	4.595e-08	7.33771	0.008891	35328	0.27768	29.8794
BRDT	chr1	196677046	rs1329424	G	T	-0.1024	2.446e-36	35.6115	0.008134	35329	0.39735	158.486
BRDT	chr1	196786974	rs115911442	A	G	-0.0894	4.348e-08	7.36171	0.016325	35329	0.05836	29.9895
BRDT	chr1	196813976	rs61822232	C	T	-0.0479	2.475e-09	8.60642	0.008033	35327	0.39859	35.5562
BRDT	chr1	196820352	rs442488	C	T	-0.0655	8.455e-17	16.0729	0.007868	35328	0.48667	69.3033
BRDT	chr1	196833228	rs462382	G	A	-0.0486	7.909e-10	9.10188	0.007907	35326	0.39164	37.7789
BRDT	chr1	196839800	rs465727	A	G	-0.0806	3.601e-18	17.4436	0.009274	35329	0.30381	75.5329
BRDT	chr1	196850551	rs426416	T	C	-0.0641	3.903e-08	7.4086	0.011665	35329	0.13705	30.1958
BRDT	chr1	197038695	rs112070696	CTGTCTCTAAATAAATAAATAAATAAATAAATAAATAAAT	CTGTCTCTAAATAAATAAATAAATAAATAAAT	0.0627	4.841e-12	11.3151	0.009074	35328	0.2584	47.7461
BRDT	chr1	197290266	rs10632386	GTGTGTGTGTGTGTGT	GTGTGTGTGTGTGT	0.0674	2.557e-12	11.5923	0.009628	35328	0.22231	49.0058
BRDT	chr3	165787389	rs1355538	G	A	-0.0497	9.408e-10	9.0265	0.008122	35329	0.39847	37.4444
BRDT	chr6	31879403	rs146903072	A	G	0.1188	2.753e-09	8.56019	0.019981	35432	0.04098	35.3507
BRDT	chr6	31976816	rs550671	T	C	0.0762	2.65e-11	10.5768	0.011433	35431	0.14045	44.4211
BRDT	chr6	32041524	rs7774739	G	A	0.0626	1.749e-08	7.75721	0.011109	35428	0.17585	31.754
PARP11	chr1	196240815	rs61820876	T	G	-0.0592	2.414e-11	10.6173	0.008864	35328	0.27768	44.605
PARP11	chr1	196695521	rs10922098	T	C	-0.1098	5.855e-42	41.2325	0.00809	35329	0.40011	184.208
PARP11	chr1	196756689	rs800245	A	G	-0.0773	9.074e-20	19.0422	0.008495	35329	0.31915	82.8004
PARP11	chr1	196820352	rs442488	C	T	-0.069	1.308e-18	17.8834	0.007836	35328	0.48667	77.5371
PARP11	chr1	196833228	rs462382	G	A	-0.0485	7.535e-10	9.12292	0.007881	35326	0.39164	37.8722
PARP11	chr1	197038695	rs112070696	CTGTCTCTAAATAAATAAATAAATAAATAAATAAATAAAT	CTGTCTCTAAATAAATAAATAAATAAATAAAT	0.0628	3.752e-12	11.4257	0.009041	35328	0.2584	48.2488
PARP11	chr1	197290266	rs10632386	GTGTGTGTGTGTGTGT	GTGTGTGTGTGTGT	0.066	5.91e-12	11.2284	0.009591	35328	0.22231	47.3544
PARP11	chr1	197340966	rs1337169	C	T	-0.0494	5.803e-09	8.23635	0.008485	35327	0.32703	33.8961
NR1D2	chr1	196695521	rs10922098	T	C	-0.0601	8.007e-14	13.0965	0.008045	35329	0.40011	55.808
NR1D2	chr3	165730789	rs9864801	TAGAGAG	TATAGAG	-0.0439	3.721e-08	7.42934	0.007977	35330	0.41936	30.2866
PPARA	chr12	121779004	rs11553699	G	A	-0.1204	6.842e-26	25.1648	0.011443	35357	0.14277	110.707
PPARA	chr17	28251133	rs113954333	C	T	-0.079	9.772e-09	8.01002	0.013776	35351	0.09416	32.8858
PPARA	chr17	28367840	rs704	A	G	0.1085	7.089e-42	41.1494	0.008003	35351	0.49189	183.804
PPARA	chr6	13611846	rs34162626	G	A	0.1322	4.39e-11	10.3575	0.02006	35375	0.04299	43.4311
BECN1	chr1	196240815	rs61820876	T	G	-0.0642	4.007e-13	12.3972	0.008849	35328	0.27768	52.6359
BECN1	chr1	196366701	rs71631850	G	A	0.122	2.787e-12	11.5549	0.017458	35327	0.05346	48.8349
BECN1	chr1	196695521	rs10922098	T	C	-0.1352	5.391e-63	62.2683	0.00807	35329	0.40011	280.677
BECN1	chr1	196756689	rs800245	A	G	-0.095	4.221e-29	28.3746	0.008484	35329	0.31915	125.385
BECN1	chr1	196786974	rs115911442	A	G	-0.0907	2.368e-08	7.62562	0.016247	35329	0.05836	31.1651
BECN1	chr1	196792204	rs407754	C	T	-0.0703	5.977e-10	9.22352	0.011355	35329	0.14146	38.3298
BECN1	chr1	196820352	rs442488	C	T	-0.0896	1.999e-30	29.6992	0.007816	35328	0.48667	131.416
BECN1	chr1	196833228	rs462382	G	A	-0.0665	2.93e-17	16.5331	0.00787	35326	0.39164	71.3993
BECN1	chr1	196850551	rs426416	T	C	-0.0798	6.164e-12	11.2101	0.011606	35329	0.13705	47.276
BECN1	chr1	197001615	rs111579393	C	A	-0.0552	2.668e-09	8.57381	0.009276	35329	0.23965	35.4125
BECN1	chr1	197038695	rs112070696	CTGTCTCTAAATAAATAAATAAATAAATAAATAAATAAAT	CTGTCTCTAAATAAATAAATAAATAAATAAAT	0.0898	2.552e-23	22.5931	0.009026	35328	0.2584	98.9833
BECN1	chr1	197044007	rs17514403	A	G	-0.1366	2.896e-08	7.5382	0.024623	35329	0.02655	30.7765
BECN1	chr1	197290266	rs10632386	GTGTGTGTGTGTGTGT	GTGTGTGTGTGTGT	0.0851	6.272e-19	18.2026	0.009576	35328	0.22231	78.9752
BECN1	chr1	197340966	rs1337169	C	T	-0.0626	1.426e-13	12.8459	0.008466	35327	0.32703	54.6754
BECN1	chr3	165666758	rs79935780	C	T	0.0652	2.821e-08	7.5496	0.011743	35329	0.12913	30.8274
BECN1	chr3	165787389	rs1355538	G	A	-0.0773	9.528e-22	21.021	0.008067	35329	0.39847	91.8195
BECN1	chr3	166105450	rs12374142	T	A	0.0664	4.694e-11	10.3285	0.010091	35331	0.18939	43.298
BECN1	chr6	31086734	rs3130955	A	C	0.0488	1.034e-08	7.98548	0.008524	35430	0.31795	32.7758
BECN1	chr6	31354106	rs1056429	A	G	0.0727	4.329e-11	10.3636	0.011028	35431	0.14978	43.4586
BECN1	chr6	31370751	rs9295986	T	C	0.0616	4.193e-11	10.3775	0.009337	35431	0.23233	43.5258
BECN1	chr6	31379769	rs2523491	C	T	0.0555	8.692e-09	8.06088	0.009645	35431	0.21416	33.1117
BECN1	chr6	31476410	rs12524498	T	G	0.1287	8.31e-12	11.0804	0.018835	35432	0.04569	46.6902
BECN1	chr6	31930134	rs147906938	A	T	0.1721	2.035e-17	16.6914	0.020267	35432	0.03884	72.1079
BECN1	chr6	32007800	rs147390813	C	T	0.0615	1.622e-14	13.7899	0.00801	35429	0.39378	58.9502
BECN1	chr6	32008772	rs28573154	A	G	0.108	1.237e-22	21.9076	0.011031	35431	0.145	95.8557
BECN1	chr6	32040013	rs6477	G	C	0.0768	1.283e-14	13.8918	0.009964	35430	0.23653	59.4094
BECN1	chr6	32041524	rs7774739	G	A	0.1007	7.369e-20	19.1326	0.011039	35428	0.17585	83.2146
BECN1	chr6	32487867	rs74671299	A	T	0.0428	3.8e-08	7.42022	0.007782	35421	0.32992	30.2486
BECN1	chr6	32501438	rs73403125	C	T	0.0424	3.176e-08	7.49812	0.007665	35392	0.35016	30.599
BECN1	chr6	32557482	rs28455809	C	T	0.0598	4.354e-12	11.3611	0.008635	35430	0.26647	47.9598
BECN1	chr6	32618599	rs11755689	G	A	0.0508	3.34e-10	9.47625	0.008086	35427	0.33707	39.4693
BECN1	chr6	32621523	rs9271500	T	C	0.0439	2.722e-08	7.56511	0.007898	35430	0.48989	30.8955
BECN1	chr6	32638918	rs28435909	C	T	0.0755	1.327e-09	8.87713	0.01245	35430	0.11367	36.7752
BECN1	chr6	32715335	rs3104408	A	G	0.0454	1.116e-08	7.95234	0.007948	35422	0.46097	32.6284
HIF1A	chr1	196692375	rs10922094	CATTA	GATTA	-0.0727	1.877e-19	18.7265	0.00806	35330	0.40155	81.3577
HIF1A	chr1	196820352	rs442488	C	T	-0.0459	4.092e-09	8.38806	0.007806	35328	0.48667	34.5755
HIF1A	chr1	196839800	rs465727	A	G	-0.0526	1.141e-08	7.94271	0.009215	35329	0.30381	32.5822
HIF1A	chr3	165730789	rs9864801	TAGAGAG	TATAGAG	-0.0454	1.355e-08	7.86806	0.007994	35330	0.41936	32.254
HIF1A	chr6	31943152	rs2242572	A	G	0.0796	6.823e-09	8.16602	0.013735	35432	0.09003	33.5868
MDM2	chr1	196695521	rs10922098	T	C	-0.0787	7.695e-23	22.1138	0.007999	35329	0.40011	96.8006
MDM2	chr1	196820352	rs442488	C	T	-0.0518	2.265e-11	10.6449	0.007745	35328	0.48667	44.7318
MDM2	chr1	196839800	rs465727	A	G	-0.0572	3.802e-10	9.41999	0.009135	35329	0.30381	39.208
MDM2	chr1	197038695	rs112070696	CTGTCTCTAAATAAATAAATAAATAAATAAATAAATAAAT	CTGTCTCTAAATAAATAAATAAATAAATAAAT	0.053	2.95e-09	8.53018	0.008931	35328	0.2584	35.2169
MDM2	chr6	31794534	rs4713488	C	T	0.1063	1.126e-08	7.94846	0.018615	35430	0.04665	32.6092
MDM2	chr6	31976816	rs550671	T	C	0.0894	2.042e-15	14.6899	0.011261	35431	0.14045	63.0262
MDM2	chr6	32041524	rs7774739	G	A	0.0716	5.957e-11	10.225	0.01094	35428	0.17585	42.8343
MDM2	chr6	32617611	rs13217434	C	G	0.0507	4.387e-10	9.35783	0.008126	35430	0.32081	38.928
MDM2	chr6	32833094	rs13208583	T	C	0.0732	1.252e-08	7.9024	0.012859	35426	0.10406	32.4047
MDM4	chr1	196692375	rs10922094	CATTA	GATTA	-0.0628	1.35e-14	13.8697	0.008155	35330	0.40155	59.3023
MDM4	chr1	196756689	rs800245	A	G	-0.0589	6.288e-12	11.2015	0.00857	35329	0.31915	47.2355
MDM4	chr1	196820352	rs442488	C	T	-0.0504	1.831e-10	9.73731	0.007906	35328	0.48667	40.6394
MDM4	chr6	26830861	rs114139868	C	A	0.1242	1.543e-08	7.81163	0.021956	35368	0.0351	31.999
MDM4	chr6	27249069	rs1234145	C	T	-0.1679	3.821e-08	7.41782	0.030533	35391	0.01735	30.2387
MDM4	chr6	28350082	rs60777908	GTG	GTA	0.6322	2.661e-11	10.575	0.094865	35435	0.00181	44.4117
MDM4	chr6	29663266	rs34825987	CAAAAAAAAAAAAAAAAAAAG	CAAAAAAAAAAAAAAAAAAG	-0.0568	2.337e-10	9.63134	0.008963	35431	0.29814	40.1596
MDM4	chr6	29672320	rs376343040	ATAAATAAATAAATAAATAAATAAAA	ATAAATAAATAAATAAAA	-0.0727	1.313e-08	7.88174	0.012789	35436	0.11612	32.3144
MDM4	chr6	29681316	rs3131848	A	G	0.0774	1.182e-14	13.9274	0.010029	35438	0.20229	59.5616
MDM4	chr6	29691491	rs3095295	TGGAAAAGAAAAAAAAA	CGGAAAAGAAAAAAAAA	-0.0513	2.598e-10	9.58536	0.008116	35439	0.43919	39.9531
MDM4	chr6	29713516	rs734259	T	C	-0.0849	2.208e-19	18.656	0.009431	35438	0.23304	81.0401
MDM4	chr6	30300346	rs116589735	AGA	GGA	-0.1836	7.8e-16	15.1079	0.022787	35434	0.03301	64.9189
MDM4	chr6	30373929	rs138415600	CCCTTCCTTCCTTCCTTCCTTCCTTA	CCCTTCCTTCCTTCTTTCCTTCCTTCCTTCCTTA	-0.0694	1.571e-09	8.80382	0.011496	35435	0.14218	36.4439
MDM4	chr6	30722392	rs148198842	A	G	-0.1242	2.42e-08	7.61618	0.022262	35433	0.03236	31.1254
MDM4	chr6	30795227	rs3131059	C	T	-0.0496	1.132e-09	8.94615	0.008145	35433	0.40596	37.0835
MDM4	chr6	30856674	rs758778	CCCCCCC	TCCCCCC	-0.0767	8.738e-13	12.0586	0.010729	35431	0.1681	51.106
MDM4	chr6	30987424	rs2508018	A	G	0.0809	4.332e-10	9.36331	0.012961	35430	0.10971	38.9601
MDM4	chr6	31022529	rs1632867	A	G	-0.0665	1.549e-14	13.81	0.008655	35430	0.31626	59.0349
MDM4	chr6	31045574	rs17190106	A	G	0.1199	4.188e-17	16.378	0.014261	35429	0.08601	70.6868
MDM4	chr6	31101840	rs9257052	ATTTTTTTTTTTTTTTTTTTTTG	TTTTTTTTTTTTG	-0.0874	7.724e-09	8.11216	0.015136	35426	0.08168	33.3427
MDM4	chr6	31137636	rs1265099	G	A	-0.0841	1.385e-24	23.8586	0.008217	35430	0.39662	104.753
MDM4	chr6	31167111	rs3130931	C	T	-0.0549	3.467e-11	10.4601	0.008287	35430	0.37275	43.8884
MDM4	chr6	31200620	rs9263868	A	G	0.0698	5.34e-10	9.27246	0.011242	35430	0.15194	38.5499
MDM4	chr6	31287071	rs114227530	C	A	0.1408	1.144e-17	16.9416	0.016452	35430	0.06221	73.2433
MDM4	chr6	31315910	rs1634782	A	G	-0.0508	3.659e-11	10.4366	0.007677	35426	0.49301	43.7869
MDM4	chr6	31326318	rs143952584	T	G	0.0577	8.781e-10	9.05646	0.009413	35430	0.2421	37.5747
MDM4	chr6	31332181	rs34972021	G	A	-0.1091	5.787e-21	20.2375	0.011614	35430	0.13649	88.2441
MDM4	chr6	31356176	rs1131285	G	C	0.0775	4.095e-21	20.3878	0.008218	35431	0.3822	88.9347
MDM4	chr6	31356712	rs3180380	G	C	0.0547	1.208e-10	9.91793	0.008496	35431	0.33389	41.452
MDM4	chr6	31371088	rs2853985	G	A	-0.0729	7.614e-18	17.1184	0.008472	35431	0.33615	74.0429
MDM4	chr6	31471882	rs9688839	G	A	-0.1983	6.985e-35	34.1558	0.016095	35430	0.06664	151.797
MDM4	chr6	31486004	rs9368695	T	C	0.1808	2.663e-21	20.5746	0.019081	35432	0.04572	89.7831
MDM4	chr6	31493836	rs2252937	C	T	0.1083	1.323e-18	17.8784	0.012302	35431	0.12198	77.5007
MDM4	chr6	31504346	rs2534660	A	G	-0.1406	6.626e-56	55.1788	0.008926	35432	0.28164	248.117
MDM4	chr6	31505046	rs4713471	G	A	0.0869	2.399e-14	13.62	0.011393	35431	0.14453	58.1786
MDM4	chr6	31507878	rs9380260	A	G	0.0847	9.754e-20	19.0108	0.009316	35430	0.24251	82.6624
MDM4	chr6	31576865	rs3093664	G	A	-0.1604	1.117e-31	30.952	0.013696	35430	0.09467	137.158
MDM4	chr6	31602105	rs9267516	CAAAAAAAAAAAAAAAAATTAGCCGG	CAAAAAAAAAAAAAAAAATCAGCCGG	-0.0706	8.217e-14	13.0853	0.009455	35424	0.23709	55.7553
MDM4	chr6	31606529	rs372079459	TAAAAAAAAAAAAA	TAA	0.1215	1.541e-27	26.8122	0.011174	35427	0.16199	118.232
MDM4	chr6	31606529	rs372079459	TAAAAAAAAAAAAAAAA	TAA	-0.1044	1.124e-36	35.9492	0.008253	35427	0.43168	160.021
MDM4	chr6	31614248	rs3132451	C	G	-0.1591	1.456e-48	47.8368	0.010864	35429	0.16546	214.467
MDM4	chr6	31710914	rs17207370	T	C	-0.1378	9.662e-13	12.0149	0.019313	35430	0.04422	50.9095
MDM4	chr6	31749289	rs28745897	T	C	0.091	5.761e-09	8.2395	0.015626	35430	0.07089	33.9146
MDM4	chr6	31812462	rs115333512	T	C	-0.1342	2.017e-18	17.6953	0.015326	35430	0.07407	76.6739
MDM4	chr6	31825077	rs34579055	TTTTTTTT	TTTTTTT	-0.1536	5.565e-32	31.2545	0.01305	35429	0.10885	138.536
MDM4	chr6	31825077	rs34579055	TTTTTTTTT	TTTTTTT	0.1226	2.518e-24	23.5989	0.012047	35429	0.12704	103.567
MDM4	chr6	31832870	rs72548024	ATATT	ATTT	0.1254	1.802e-31	30.7443	0.010745	35430	0.16365	136.202
MDM4	chr6	31842308	rs3115673	T	G	0.1206	5.346e-26	25.272	0.011436	35429	0.14044	111.211
MDM4	chr6	31896770	rs7887	T	G	-0.1098	4.921e-39	38.3079	0.008401	35432	0.34968	170.822
MDM4	chr6	31930134	rs147906938	A	T	0.3183	1.469e-54	53.833	0.020463	35432	0.03884	241.955
MDM4	chr6	31958071	rs80082277	C	G	-0.3003	3.031e-60	59.5184	0.018342	35432	0.04999	268.051
MDM4	chr6	32039847	rs6458	G	A	0.2249	3.257e-77	76.4872	0.012092	35431	0.12614	345.926
MDM4	chr6	32040013	rs6477	G	C	0.1577	1.92e-55	54.7167	0.010054	35430	0.23653	246.029
MDM4	chr6	32041507	rs451652	A	G	0.2136	1.539e-70	69.8128	0.012029	35428	0.13221	315.314
MDM4	chr6	32041524	rs7774739	G	A	0.188	7.822e-64	63.1067	0.011146	35428	0.17585	284.497
MDM4	chr6	32189862	rs169503	T	C	-0.0846	4.969e-11	10.3037	0.012873	35431	0.11004	43.1898
MDM4	chr6	32219945	rs431722	T	C	-0.0858	6.291e-27	26.2013	0.007985	35429	0.48584	115.458
MDM4	chr6	32238422	rs6924352	T	G	-0.085	7.003e-18	17.1547	0.009867	35429	0.20808	74.2109
MDM4	chr6	32245208	rs17576984	T	C	-0.1365	4.085e-28	27.3888	0.012416	35429	0.11816	120.865
MDM4	chr6	32304371	rs34115112	TTTTTTTTTTA	TTTTTTTTA	-0.1219	8.494e-17	16.0709	0.014644	35430	0.08429	69.2928
MDM4	chr6	32364427	rs373004254	TTTTTGTA	TTTTGTA	-0.1963	5.593e-33	32.2524	0.01641	35429	0.06384	143.095
MDM4	chr6	32372148	rs6913471	AAA	TAA	0.0792	3.639e-21	20.439	0.008388	35429	0.35761	89.1525
MDM4	chr6	32407575	rs9268494	C	A	0.0629	1.5e-12	11.8239	0.008891	35430	0.28406	50.0495
MDM4	chr6	32417806	rs116535033	T	G	0.196	4.721e-08	7.32597	0.035888	35430	0.01258	29.8273
MDM4	chr6	32421735	rs9268560	G	C	0.0595	1.924e-13	12.7158	0.008091	35430	0.43602	54.0791
MDM4	chr6	32439110	rs9268641	T	C	-0.0615	9.606e-13	12.0175	0.008618	35430	0.31611	50.9257
MDM4	chr6	32481499	rs112164276	G	A	0.1184	1.561e-14	13.8066	0.015412	35430	0.07336	59.0181
MDM4	chr6	32487296	rs191795965	C	T	-0.0839	6.955e-22	21.1577	0.008727	35426	0.29816	92.426
MDM4	chr6	32543741	rs71534538	T	C	0.1591	3.601e-08	7.44358	0.028878	35430	0.01848	30.3533
MDM4	chr6	32564352	rs148412076	A	G	-0.1029	6.194e-15	14.208	0.013192	35430	0.09347	60.8428
MDM4	chr6	32603389	rs680151	G	A	-0.092	2.386e-26	25.6223	0.008662	35430	0.31161	112.808
MDM4	chr6	32620092	rs34976781	G	A	0.1304	7.142e-27	26.1462	0.01215	35430	0.12413	115.187
MDM4	chr6	32637643	rs9272445	T	C	-0.0701	5.699e-10	9.2442	0.011309	35430	0.15037	38.4227
MDM4	chr6	32647464	rs112061353	GTC	GTG	0.073	3.471e-12	11.4596	0.010493	35385	0.15531	48.4001
MDM4	chr6	32660018	rs1766	G	A	-0.0846	8.094e-26	25.0918	0.008052	35430	0.44072	110.391
MDM4	chr6	32714666	rs3104406	A	G	0.0696	7.274e-16	15.1382	0.008629	35425	0.31561	65.0575
MDM4	chr6	32714887	rs9275601	T	C	-0.0497	1.24e-09	8.90658	0.008181	35424	0.41207	36.9063
MDM4	chr6	32772111	rs1383265	C	T	0.0622	1.686e-11	10.7731	0.009241	35429	0.25326	45.3047
MDM4	chr6	32772634	rs2857212	G	A	0.0594	3.469e-13	12.4598	0.008165	35429	0.40025	52.925
MDM4	chr6	32782028	rs2857188	A	G	0.0953	2.548e-19	18.5938	0.010605	35429	0.17228	80.7541
MDM4	chr6	32812947	rs11244	A	G	-0.0889	9.364e-18	17.0285	0.010359	35428	0.18661	73.6492
MDM4	chr6	32829016	rs4148876	A	G	-0.1342	1.235e-22	21.9083	0.013707	35428	0.09491	95.8562
MDM4	chr6	32835043	rs241430	C	T	-0.0673	1.148e-16	15.9401	0.00812	35426	0.40251	68.6939
MDM4	chr6	32836793	rs3819720	A	G	-0.062	2.108e-12	11.6761	0.008823	35428	0.28964	49.38
MDM4	chr6	32860446	rs34998192	CAAAAA	AAAAA	0.0702	3.686e-10	9.43344	0.011202	35428	0.15033	39.272
MDM4	chr6	32931362	rs11756897	G	A	-0.0675	9.861e-14	13.0061	0.009069	35427	0.26305	55.3973
MDM4	chr6	32988199	rs188245	G	A	-0.0648	5.761e-16	15.2395	0.008006	35428	0.45723	65.5117
MDM4	chr6	33000359	rs116416291	A	G	-0.1281	4.67e-14	13.3307	0.016988	35427	0.06031	56.8609
MDM4	chr6	33004627	rs3128935	C	T	0.1518	2.017e-10	9.69529	0.023868	35428	0.03031	40.4493
MDM4	chr6	33086043	rs9277481	T	A	-0.109	1.227e-10	9.91116	0.016936	35428	0.05984	41.422
MDM4	chr6	33131082	rs9391753	GCTGAGAA	ACTGAGAA	0.0724	2.15e-12	11.6676	0.010307	35428	0.18807	49.3415
MDM4	chr6	33526159	rs35681945	AAAAAAAAAAAAAAAA	AAAAAAAAAAAAAA	-0.1132	1.283e-09	8.89177	0.018651	35356	0.04815	36.8374
MDM4	chr6	33653278	rs370927791	CAT	CT	-0.0928	2.165e-08	7.66454	0.016577	35355	0.0614	31.3389
MDM4	chr6	33801834	rs73412155	G	A	0.2945	6.662e-09	8.1764	0.050783	35351	0.00638	33.6305
FH	chr1	241348524	rs10802953	A	G	0.0575	1.662e-08	7.77937	0.010188	35354	0.19066	31.8535
FH	chr1	241527254	rs6678766	G	A	0.1477	2.162e-64	63.6651	0.008717	35355	0.29782	287.096
FH	chr3	56815721	rs1354034	C	T	0.048	4.441e-09	8.35252	0.008182	35347	0.38119	34.4162
MIOX	chr1	196695521	rs10922098	T	C	-0.0628	2.371e-15	14.6251	0.007929	35332	0.40011	62.731
MIOX	chr14	93907762	rs79074413	C	T	0.4893	3.839e-45	44.4158	0.034704	35363	0.01263	198.789
MIOX	chr14	93960976	rs10528223	TAAATAAATAAATAAATAAATAAAC	TAAATAAATAAAC	0.0754	4.971e-08	7.30356	0.013829	35360	0.08591	29.7277
MIOX	chr14	93987372	rs10147141	G	C	0.0722	1.531e-10	9.81502	0.011277	35363	0.13842	40.9909
MIOX	chr14	94101737	rs12881245	T	A	0.0842	5.092e-16	15.2931	0.010383	35365	0.16749	65.7625
MIOX	chr14	94160851	rs10134615	G	A	0.0443	2.264e-08	7.64512	0.007924	35366	0.41979	31.2549
MIOX	chr14	94303139	rs11621961	T	C	0.0471	3.517e-09	8.45383	0.007976	35366	0.37832	34.8716
MIOX	chr14	94303658	rs11621117	C	T	0.0551	4.152e-12	11.3817	0.007949	35366	0.40834	48.0483
MIOX	chr14	94323158	rs1998056	G	C	-0.0621	1.231e-15	14.9097	0.007761	35366	0.48164	64.0247
MIOX	chr14	94337028	rs2749539	C	T	0.0666	3.086e-17	16.5106	0.007888	35366	0.43405	71.2877
MIOX	chr14	94380925	rs17580	A	T	0.7299	1.238e-250	249.907	0.021586	35366	0.03316	1143.36
MIOX	chr14	94384600	rs2753935	T	A	0.0684	1.092e-18	17.9618	0.00775	35363	0.48792	77.8949
MIOX	chr14	94471654	rs11160184	T	C	0.115	8.877e-26	25.0517	0.010955	35365	0.15121	110.197
MIOX	chr14	94515702	rs117068684	GGGCAAACAGTGCAGATGTG	GGGCAAACAGTGCAGATGCG	0.4265	9.586e-89	88.0184	0.021355	35366	0.03547	398.877
MIOX	chr14	94534461	rs72694912	G	A	0.2225	3.489e-39	38.4573	0.01699	35365	0.05784	171.504
MIOX	chr14	94584159	rs885786	G	C	0.0438	2.524e-08	7.59791	0.007861	35366	0.4616	31.0451
MIOX	chr14	94623372	rs17826506	C	T	0.0766	4.835e-13	12.3156	0.010595	35366	0.16175	52.2704
MIOX	chr14	94626820	rs55698602	T	C	0.1294	4.448e-22	21.3518	0.013395	35364	0.09533	93.3218
MIOX	chr14	94627677	rs56361564	C	G	0.0603	9.134e-10	9.03934	0.009847	35365	0.19694	37.4996
MIOX	chr14	94683813	rs12437339	T	C	0.1348	1.276e-13	12.8941	0.018195	35364	0.04897	54.8878
MIOX	chr14	94860009	rs147863506	T	C	0.2215	1.224e-10	9.91222	0.034414	35361	0.01312	41.4264
MIOX	chr14	94875740	rs56252683	GTTTGTTTGTTTGTTTGTTTGTTTGTTTGTT	GTTTGTTTGTTTGTTTGTT	0.2224	6.383e-17	16.195	0.026609	35353	0.02259	69.8574
MIOX	chr14	94968526	rs72704666	G	A	0.1624	1.687e-10	9.77288	0.025425	35361	0.02478	40.7991
MIOX	chr14	95236349	rs112525367	T	C	0.1024	5.501e-09	8.25956	0.017561	35366	0.05103	34.0018
MIOX	chr20	38369011	rs2232613	T	C	-0.076	2.979e-09	8.52593	0.01281	35369	0.0989	35.1989
MIOX	chr6	32007072	rs9501393	GGAG	CGAG	0.059	1.392e-08	7.85636	0.010398	35434	0.1548	32.1962
PIR	chr13	42863813	rs9533274	A	G	-0.0581	7.788e-09	8.10857	0.010064	35360	0.21463	33.3281
PIR	chr13	43665856	rs76967244	C	T	-0.1115	2.115e-08	7.67469	0.019902	35370	0.04518	31.3875
PIR	chr13	43687563	rs79007561	A	G	0.1086	3.57e-09	8.44733	0.018397	35371	0.05325	34.847
PIR	chr13	44782450	rs117052900	A	G	-0.1202	5.019e-09	8.29938	0.020559	35360	0.04253	34.1826
PIR	chr13	44890187	rs914876	A	C	-0.0632	4.528e-08	7.34409	0.011556	35360	0.15107	29.9102
PIR	chr13	44942263	rs1175387	A	G	-0.1212	5.78e-12	11.2381	0.017604	35360	0.05884	47.4005
PIR	chr13	45062549	rs7993572	T	A	-0.1467	6.011e-10	9.22105	0.023699	35357	0.03039	38.3178
PIR	chr13	45123790	rs182499554	TATTTTTTTTTTTTTTTTTTTGGCTG	AATTTTTTTTTTTTTTTTTTTGGCTG	-0.2074	2.102e-09	8.67737	0.034626	35356	0.01423	35.8767
PIR	chr13	45127930	rs9595243	ACCCTGGCCTTTTTTTTTTTTTTTTTTTTTTTTTTTTTTTC	ACCCCGGCCTTTTTTTTTTTTTTTTTTTTTTTTTTTTTTTC	0.1555	2.193e-09	8.65896	0.025991	35259	0.02841	35.7944
PIR	chr13	45165567	rs5016855	GCCCCCCGCCGCCGCCCG	GCCCCCCCCCGCCGCCCG	-0.2052	2.854e-09	8.54455	0.034547	35359	0.01418	35.2804
PIR	chr13	45398130	rs139228837	G	A	0.1099	1.466e-09	8.83387	0.018171	35360	0.05406	36.5795
PIR	chr13	45408226	rs73183457	G	C	-0.1207	3.705e-12	11.4312	0.017372	35360	0.05919	48.2742
PIR	chr13	45701936	rs1952098	T	G	0.0723	7.252e-17	16.1395	0.008666	35358	0.34896	69.6048
PIR	chr13	45773903	rs143507033	A	G	-0.2904	3.178e-09	8.49785	0.049036	35356	0.00684	35.0722
PIR	chr13	45784572	rs149431443	GCCCTTCTCCTGCGCCCTTCTCCTGC	GCCCTTCTCCTGC	0.096	2.27e-21	20.644	0.010114	35356	0.20966	90.0941
PIR	chr13	45784884	rs183050399	A	G	-0.2166	4.366e-10	9.35992	0.03471	35356	0.01462	38.9411
PIR	chr13	45784901	rs61953044	A	G	-0.0578	8.767e-09	8.05715	0.010047	35356	0.21505	33.0966
PIR	chr13	45787089	rs9567575	C	A	-0.0836	2.019e-16	15.6949	0.010169	35356	0.20737	67.5859
PIR	chr13	45792617	rs6561263	C	T	0.0853	1.532e-17	16.8147	0.010006	35355	0.21542	72.6737
PIR	chr13	45807589	rs4941532	T	C	-0.0871	1.723e-25	24.7637	0.008347	35358	0.42186	108.887
PIR	chr13	45835735	rs76368152	A	C	-0.2043	4.927e-15	14.3074	0.026096	35359	0.02596	61.2899
PIR	chr13	45839724	rs6561268	C	A	-0.0628	7.651e-09	8.11628	0.010873	35358	0.17555	33.3596
PIR	chr13	45848915	rs145551607	T	C	-0.24	1.584e-11	10.8002	0.035608	35358	0.01377	45.4284
PIR	chr13	45851273	rs6561271	T	C	-0.1079	8.748e-09	8.05809	0.018754	35359	0.05114	33.1021
PIR	chr13	45877041	rs113025005	A	G	-0.3077	9.745e-35	34.0112	0.025028	35360	0.02843	151.148
PIR	chr13	45887925	rs2806890	T	C	0.0476	1.311e-08	7.8824	0.008373	35357	0.42157	32.3185
PIR	chr13	45890794	rs9567590	A	C	-0.0652	2.109e-09	8.67592	0.010886	35359	0.16942	35.8722
PIR	chr13	45893458	rs2766489	T	C	-0.1337	7.737e-44	43.1114	0.009629	35358	0.2375	192.797
PIR	chr13	45898150	rs181436736	A	G	0.1268	1.586e-08	7.7997	0.022435	35360	0.03482	31.9438
PIR	chr13	45899066	rs112120826	T	G	-0.2016	2.112e-16	15.6753	0.024539	35360	0.02983	67.4943
PIR	chr13	45922605	rs9567598	G	A	-0.1015	1.553e-19	18.8088	0.011227	35356	0.16182	81.7344
PIR	chr13	45923749	rs12429446	A	G	0.1234	5.547e-35	34.2559	0.01	35357	0.21331	152.276
PIR	chr13	45928877	rs11616335	T	A	0.2082	2.196e-49	48.6584	0.014094	35356	0.09396	218.219
PIR	chr13	45934725	rs118019821	A	G	-0.3686	4.922e-59	58.3079	0.022751	35357	0.03397	262.488
PIR	chr13	45940371	rs2806920	C	T	-0.4082	0	Inf	0.007295	35357	0.26482	3131.09
PIR	chr13	45951785	rs17350587	G	C	-0.354	5.5e-38	37.2596	0.027475	35361	0.02256	166.009
PIR	chr13	45958207	rs35154575	T	C	0.2777	1.032e-123	122.986	0.011739	35361	0.14413	559.615
PIR	chr13	45976924	rs117193171	C	T	-0.3686	5.972e-39	38.2239	0.028235	35361	0.02241	170.426
PIR	chr13	46026746	rs78114150	T	C	0.247	9.322e-51	50.0305	0.016484	35361	0.06789	224.527
PIR	chr13	46039416	rs111875283	T	C	0.206	1.443e-09	8.84073	0.034046	35361	0.01441	36.6102
PIR	chr13	46043157	rs80288030	T	C	0.2486	1.441e-17	16.8413	0.029138	35361	0.02106	72.7919
PIR	chr13	46053542	rs1049669	C	T	0.3621	6.809e-70	69.1669	0.020489	35361	0.04198	312.331
PIR	chr13	46105323	rs17843980	T	C	0.1893	9.158e-09	8.0382	0.032947	35360	0.01477	33.0118
PIR	chr13	46123155	rs75605944	A	G	-0.2766	4.185e-13	12.3783	0.038155	35358	0.01188	52.5535
PIR	chr13	46127071	rs1409431	A	G	-0.3301	3.278e-18	17.4844	0.037936	35358	0.01312	75.7161
PIR	chr13	46149159	rs10492450	A	T	0.1442	3.191e-68	67.4961	0.008262	35358	0.44771	304.621
PIR	chr13	46158034	rs7996552	C	T	-0.2073	8.11e-86	85.091	0.010559	35357	0.18615	385.437
PIR	chr13	46162456	rs9595424	C	G	-0.1046	2.524e-23	22.5979	0.010513	35357	0.18712	98.9943
PIR	chr13	46163128	rs374272471	G	T	-0.1045	2.345e-08	7.62986	0.018713	35357	0.04872	31.185
PIR	chr13	46163929	rs9534345	G	A	-0.1926	1.528e-21	20.8159	0.020204	35357	0.04477	90.8736
PIR	chr13	46171533	rs75450646	A	C	-0.1953	2.27e-17	16.644	0.023033	35357	0.03307	71.8958
PIR	chr13	46175179	rs74799068	A	T	-0.1915	2.044e-08	7.68952	0.034146	35353	0.01501	31.4527
PIR	chr13	46175271	rs9567634	A	C	0.0701	4.94e-09	8.30627	0.011985	35351	0.13833	34.2105
PIR	chr13	46181717	rs7338001	G	A	-0.076	4.173e-19	18.3795	0.008508	35355	0.36346	79.7944
PIR	chr13	46182387	rs35821183	TTTG	TTG	0.0733	4.741e-15	14.3241	0.009357	35350	0.29857	61.367
PIR	chr13	46202063	rs17523792	C	T	-0.0667	7.231e-09	8.1408	0.011529	35359	0.15167	33.471
PIR	chr13	46218917	rs187023230	T	C	-0.2483	1.813e-14	13.7416	0.032401	35361	0.01653	58.7268
PIR	chr13	46230951	rs79918644	A	G	-0.5426	1.095e-11	10.9606	0.079871	35363	0.00282	46.151
PIR	chr13	46245055	rs117363469	A	G	-0.1923	1.178e-11	10.9289	0.028351	35362	0.02173	46.0068
PIR	chr13	46339373	rs146091138	T	C	-0.1761	2.912e-10	9.53581	0.027937	35360	0.02161	39.7337
PIR	chr13	46401230	rs7333428	C	T	-0.0896	1.047e-10	9.98005	0.01387	35360	0.09765	41.7314
PIR	chr13	46707616	rs17281886	G	A	-0.0748	8.819e-11	10.0546	0.011533	35364	0.14987	42.0648
PIR	chr13	47815048	rs9595792	A	G	-0.1046	1.487e-08	7.82769	0.018471	35366	0.05327	32.0688
PIR	chr13	48830969	rs73182578	A	G	-0.1281	1.096e-08	7.96019	0.022414	35363	0.03502	32.6633
PIR	chr13	51014204	rs79447100	G	A	0.0721	1.154e-09	8.93779	0.011846	35364	0.14004	37.0448
PIR	chr8	105570896	rs4734879	G	A	-0.0589	1.979e-09	8.70355	0.009817	35365	0.21866	35.9976
TNFAIP3	chr6	137792552	rs72980707	C	G	0.2571	2.959e-12	11.5289	0.036836	35364	0.01134	48.7146
TNFAIP3	chr6	137806759	rs55960928	T	C	0.0635	1.721e-11	10.7642	0.009438	35362	0.23053	45.2676
TNFAIP3	chr6	137857156	rs59214750	CTTTT	TTT	0.3978	3.865e-51	50.4128	0.026445	35362	0.02358	226.278
TNFAIP3	chr6	137874014	rs5029937	T	G	0.3992	2.325e-55	54.6336	0.025471	35362	0.02537	245.634
TNFAIP3	chr6	137898031	rs67543742	G	A	-0.0608	3.68e-09	8.43415	0.010309	35362	0.19515	34.7836
TNFAIP3	chr7	106676033	rs342200	A	G	-0.0462	1.429e-08	7.84497	0.008148	35357	0.42559	32.1501
TNFAIP3	chr7	106731773	rs342293	G	C	-0.0481	2.889e-09	8.53925	0.008101	35357	0.45412	35.2544
TNFAIP3	chr8	105569300	rs6993770	T	A	-0.0655	1.576e-11	10.8024	0.009717	35365	0.22448	45.4379
TNFAIP3	chr8	106212522	rs2174175	G	A	0.053	3.908e-08	7.40805	0.009645	35347	0.22854	30.1959
TNFAIP3	chr9	132991261	rs4962034	G	C	-0.0564	6.411e-12	11.1931	0.008209	35366	0.40527	47.2039
IFNA10	chr1	196240815	rs61820876	T	G	-0.0488	2.366e-08	7.62599	0.008741	35337	0.27768	31.1686
IFNA10	chr1	196695521	rs10922098	T	C	-0.0869	1.445e-27	26.8401	0.007988	35338	0.40011	118.349
IFNA10	chr1	196756689	rs800245	A	G	-0.0653	6.981e-15	14.1561	0.008388	35338	0.31915	60.6051
IFNA10	chr1	196792204	rs407754	C	T	-0.0624	2.634e-08	7.57938	0.011215	35338	0.14146	30.9578
IFNA10	chr1	196820352	rs442488	C	T	-0.0556	6.483e-13	12.1882	0.007733	35337	0.48667	51.6956
IFNA10	chr1	196833228	rs462382	G	A	-0.0467	1.95e-09	8.70997	0.007781	35335	0.39164	36.0216
IFNA10	chr1	197038695	rs112070696	CTGTCTCTAAATAAATAAATAAATAAATAAATAAATAAAT	CTGTCTCTAAATAAATAAATAAATAAATAAAT	0.0514	8.229e-09	8.08465	0.008918	35337	0.2584	33.2194
IFNA10	chr22	16848857	rs373414817	TCTCTCTCTCTCTCT	TCTCTCT	0.7473	4.45e-08	7.35164	0.136568	35333	0.00096	29.9428
IFNA10	chr3	165787389	rs1355538	G	A	-0.0656	2.076e-16	15.6828	0.007983	35338	0.39847	67.5267
IFNA10	chr3	166090566	rs73171038	C	A	0.0712	7.603e-09	8.11902	0.012325	35340	0.11407	33.3723
IFNA10	chr6	32109603	rs411337	T	C	0.0763	1.317e-09	8.88041	0.01258	35441	0.10818	36.7864
IFNA7	chr6	32619236	rs557011	T	C	0.0435	4.42e-08	7.35458	0.007948	35439	0.40141	29.9545
FTL	chr15	45051888	rs2470658	C	T	0.0761	1.363e-09	8.8655	0.012558	35359	0.12353	36.7222
FTL	chr15	45095352	rs199138	G	A	0.1213	3.271e-16	15.4853	0.01486	35362	0.08139	66.6322
FTL	chr17	58345753	rs8263	T	C	-0.0506	7.033e-10	9.15286	0.008207	35368	0.4894	38.013
FTL	chr19	48923231	rs45520632	C	T	0.113	4.986e-09	8.30225	0.019324	35378	0.04913	34.195
FTL	chr2	180395899	rs10439301	C	T	-0.0541	3.119e-08	7.50598	0.009775	35354	0.22825	30.631
FTL	chr2	189553964	rs12693541	T	C	-0.0776	3.485e-09	8.4578	0.013137	35367	0.11028	34.8924
FTL	chr6	26123274	rs115740542	C	T	0.1043	2.702e-10	9.56831	0.016516	35376	0.06666	39.8803
IFNG	chr1	196240815	rs61820876	T	G	-0.0711	1.169e-15	14.9322	0.008879	35337	0.27768	64.1226
IFNG	chr1	196361198	rs34251987	ACACCAGAC	ACACCAG	-0.1387	7.195e-09	8.14297	0.02397	35336	0.02815	33.4824
IFNG	chr1	196366701	rs71631850	G	A	0.1087	5.497e-10	9.25987	0.01752	35336	0.05346	38.4938
IFNG	chr1	196695521	rs10922098	T	C	-0.1483	3.836e-75	74.4161	0.008085	35338	0.40011	336.451
IFNG	chr1	196786974	rs115911442	A	G	-0.0985	1.428e-09	8.84527	0.016275	35338	0.05836	36.6295
IFNG	chr1	196792204	rs407754	C	T	-0.0803	1.81e-12	11.7423	0.011393	35338	0.14146	49.6769
IFNG	chr1	196813976	rs61822232	C	T	-0.0626	5.735e-15	14.2415	0.008016	35336	0.39859	60.9864
IFNG	chr1	196820352	rs442488	C	T	-0.0923	5.326e-32	31.2736	0.007839	35337	0.48667	138.638
IFNG	chr1	196833228	rs462382	G	A	-0.0656	9.288e-17	16.0321	0.007891	35335	0.39164	69.1104
IFNG	chr1	196839800	rs465727	A	G	-0.1122	6.771e-34	33.1694	0.009245	35338	0.30381	147.29
IFNG	chr1	196850551	rs426416	T	C	-0.0857	1.764e-13	12.7535	0.011635	35338	0.13705	54.2536
IFNG	chr1	196880806	rs184080912	A	C	0.1089	1.847e-08	7.73353	0.019357	35338	0.045	31.6504
IFNG	chr1	197001615	rs111579393	C	A	-0.0525	1.708e-08	7.76751	0.00931	35338	0.23965	31.7994
IFNG	chr1	197038695	rs112070696	CTGTCTCTAAATAAATAAATAAATAAATAAATAAATAAAT	CTGTCTCTAAATAAATAAATAAATAAATAAAT	0.0889	9.47e-23	22.0236	0.009055	35337	0.2584	96.3888
IFNG	chr1	197038695	rs112070696	CTGTCTCTAAATAAATAAATAAATAAATAAATAAATAAATAAAT	CTGTCTCTAAATAAATAAATAAATAAATAAAT	-0.063	7.72e-10	9.11238	0.010243	35337	0.18743	37.8292
IFNG	chr1	197044007	rs17514403	A	G	-0.1771	7.485e-13	12.1258	0.024699	35338	0.02655	51.4136
IFNG	chr1	197290266	rs10632386	GTGTGTGTGTGTGTGT	GTGTGTGTGTGTGT	0.0925	5.503e-22	21.2594	0.009597	35337	0.22231	92.8993
IFNG	chr1	197340966	rs1337169	C	T	-0.0646	2.813e-14	13.5508	0.008493	35336	0.32703	57.8553
IFNG	chr3	165761011	rs1707652	T	C	0.0721	3.59e-17	16.4449	0.008557	35339	0.3102	70.995
IFNG	chr6	31015236	rs7760786	T	A	0.0698	4.747e-08	7.32358	0.012783	35440	0.10893	29.8157
IFNG	chr6	31021605	rs9262524	G	A	0.0704	3.36e-08	7.47366	0.01275	35439	0.10942	30.4877
IFNG	chr6	31471721	rs9267139	A	G	0.0737	5.884e-09	8.23033	0.012663	35439	0.10872	33.8736
IFNG	chr6	31476410	rs12524498	T	G	0.1198	2.304e-10	9.63752	0.018897	35441	0.04569	40.1909
IFNG	chr6	31930134	rs147906938	A	T	0.1729	1.85e-17	16.7328	0.020334	35441	0.03884	72.301
IFNG	chr6	31994805	rs428963	G	A	0.0558	7.383e-09	8.13177	0.009651	35429	0.43133	33.429
IFNG	chr6	32007800	rs147390813	C	T	0.0482	2.047e-09	8.68888	0.008041	35438	0.39378	35.9314
IFNG	chr6	32008772	rs28573154	A	G	0.1056	1.293e-21	20.8884	0.011057	35440	0.145	91.2123
IFNG	chr6	32040013	rs6477	G	C	0.0705	1.681e-12	11.7744	0.009988	35439	0.23653	49.822
IFNG	chr6	32041524	rs7774739	G	A	0.0831	6.167e-14	13.2099	0.011073	35437	0.17585	56.3211
IFNG	chr6	32396039	rs2076530	C	T	0.0496	8.385e-10	9.0765	0.008082	35439	0.41541	37.6639
IFNG	chr6	32557482	rs28455809	C	T	0.0476	3.944e-08	7.40406	0.008665	35439	0.26647	30.177
IFNG	chr6	32714617	rs3997848	G	T	0.0485	3.904e-08	7.40849	0.008826	35433	0.28098	30.1964
IFNG	chr6	32767534	rs9276605	G	A	0.045	2.361e-08	7.6269	0.00806	35438	0.41417	31.1713
IFNG	chr6	32833094	rs13208583	T	C	0.0751	8.275e-09	8.08223	0.013032	35435	0.10406	33.2091
BRD2	chr1	196703255	rs203688	A	G	-0.0796	9.414e-23	22.0262	0.008108	35339	0.39961	96.3826
BRD2	chr1	196820352	rs442488	C	T	-0.0576	2.263e-13	12.6453	0.007856	35337	0.48667	53.7579
BRD2	chr1	196839800	rs465727	A	G	-0.0638	5.543e-12	11.2563	0.009259	35338	0.30381	47.4803
BRD2	chr3	165787389	rs1355538	G	A	-0.0483	2.609e-09	8.58353	0.008112	35338	0.39847	35.4518
BRD2	chr6	32009122	rs9501600	T	C	0.0649	1.722e-08	7.76397	0.011512	35440	0.15016	31.7825
BRD2	chr6	32616578	rs35940802	G	A	0.0487	7.657e-10	9.11594	0.007916	35439	0.49693	37.8483
DDR2	chr1	196695521	rs10922098	T	C	-0.0492	1.399e-09	8.85418	0.008125	35338	0.40011	36.6677
DDR2	chr17	56965675	rs2107432	G	A	0.0564	1.638e-10	9.78569	0.008824	35368	0.2882	40.8533
FABP4	chr16	53767042	rs1421085	C	T	0.0657	4.602e-15	14.337	0.008383	35366	0.41329	61.4231
FABP4	chr22	41647596	rs34674929	AAAGAGACGGTGTCTCGCTA	AAGAGACGGTGTCTCGCTA	-0.0659	4.719e-08	7.32615	0.012066	35379	0.14881	29.8294
FABP4	chr3	12350084	rs2197423	A	G	0.1159	1.778e-19	18.7501	0.01284	35368	0.11908	81.4773
FABP4	chr6	127203253	rs72961007	A	C	-0.0803	3.908e-08	7.40805	0.014613	35356	0.08603	30.1962
FABP4	chr8	81453981	rs16909138	TT	TA	-0.1027	3.512e-18	17.4545	0.011813	35351	0.14423	75.5824
FXN	chr1	196677131	rs572515	G	A	-0.082	1.466e-24	23.8339	0.008016	35338	0.3973	104.644
FXN	chr1	196682615	rs16840419	G	A	-0.0653	1.047e-08	7.98005	0.01141	35338	0.13869	32.7533
FXN	chr1	196820352	rs442488	C	T	-0.0477	7.386e-10	9.13159	0.007747	35337	0.48667	37.9114
FXN	chr1	196839800	rs465727	A	G	-0.0695	2.694e-14	13.5696	0.00913	35338	0.30381	57.9466
FXN	chr10	71033304	rs150511525	T	C	0.2525	4.74e-08	7.32422	0.046239	35371	0.00702	29.8199
FXN	chr6	32008772	rs28573154	A	G	0.062	1.383e-08	7.85918	0.010924	35440	0.145	32.2122
GSTM1	chr1	94963470	rs6541375	G	T	0.059	1.118e-08	7.95156	0.01033	35353	0.23427	32.6215
GSTM1	chr1	96836151	rs12075951	C	T	-0.0625	3.294e-08	7.48228	0.011312	35362	0.18407	30.5268
GSTM1	chr1	97008728	rs290827	G	A	-0.0526	4.872e-09	8.31229	0.008989	35362	0.3948	34.2412
GSTM1	chr1	101181298	rs114034698	T	C	0.1269	1.225e-08	7.91186	0.022278	35349	0.04203	32.4467
GSTM1	chr1	101183170	rs71084867	AAGAAGAGAAAGAAGA	AAGAAGAGAAAG	0.0591	9.529e-10	9.02095	0.009661	35349	0.29347	37.4223
GSTM1	chr1	101206311	rs1854509	T	A	0.0929	1.195e-08	7.92263	0.016297	35349	0.07748	32.495
GSTM1	chr1	101210288	rs12407211	A	C	0.0638	2.263e-11	10.6453	0.00954	35349	0.30174	44.7244
GSTM1	chr1	101568910	rs150631900	C	T	0.1391	1.808e-08	7.7428	0.024709	35350	0.03202	31.6916
GSTM1	chr1	101575584	rs143696684	C	T	0.1403	2.496e-08	7.60276	0.025172	35347	0.03053	31.0656
GSTM1	chr1	101671248	rs72984795	A	G	0.1454	2.47e-11	10.6073	0.021782	35348	0.04205	44.5588
GSTM1	chr1	101717901	rs139732528	C	T	0.2855	1.77e-10	9.75203	0.044749	35342	0.01005	40.7048
GSTM1	chr1	101831814	rs72987905	C	G	0.1785	3.161e-08	7.50018	0.032265	35344	0.01859	30.6065
GSTM1	chr1	101922391	rs76950691	A	G	0.1631	2.183e-08	7.66095	0.029141	35342	0.02327	31.3256
GSTM1	chr1	102328456	rs149011425	T	C	0.2915	9.764e-10	9.01037	0.047684	35347	0.00795	37.3707
GSTM1	chr1	102793841	rs185210982	G	C	-0.1533	3.02e-08	7.51999	0.02767	35349	0.0249	30.6949
GSTM1	chr1	102830998	rs145433507	G	A	0.1963	1.011e-09	8.99525	0.03214	35349	0.01917	37.3034
GSTM1	chr1	102964589	rs10627254	TGTGTGTGTGTGTGTGTGTGTGTGTGTA	TGTGTGTGTGTGTGTGTGTGTGTA	-0.0524	2.565e-08	7.59091	0.00941	35348	0.32411	31.0087
GSTM1	chr1	103011670	rs2786121	G	T	0.1622	4.254e-12	11.3712	0.023411	35347	0.03555	48.0023
GSTM1	chr1	103039744	rs186402786	TTTTTTTTTT	GTTTTTTTTT	0.1885	1.43e-09	8.84466	0.031146	35347	0.01955	36.6284
GSTM1	chr1	103171242	rs116708605	C	T	0.2526	1.038e-08	7.9838	0.044127	35348	0.01037	32.7686
GSTM1	chr1	103520033	rs78949228	G	A	0.2764	1.998e-09	8.6994	0.046082	35349	0.00952	35.976
GSTM1	chr1	103981343	rs75741088	T	A	0.4795	8.051e-10	9.09415	0.078045	35352	0.00355	37.7474
GSTM1	chr1	104055429	rs6143353	GCCATATATATATATATATATATATATAA	GCCATATATATATATATATATATAA	0.4123	4.542e-11	10.3428	0.06261	35346	0.00481	43.365
GSTM1	chr1	104390025	rs72683575	A	G	0.1422	1.436e-09	8.84285	0.023499	35354	0.03688	36.6185
GSTM1	chr1	104507981	rs78241037	ACAGAGAGAGAGAGAGAGAGAGAGAGAGAGAGAGAGAGAGAGAGAGAGAGAGAGAGAGAGAGAGAGAGAGAGAGAGAGAGT	ACAGAGAGAGAGAGAGAGAGAGAGAGAGAGAGAGAGAGAGAGAGAGAGAGAGAGAGAGAGAGAGAGAGAGAGAGAGATAGT	0.1308	1.246e-08	7.90448	0.022974	35350	0.04258	32.4147
GSTM1	chr1	104545173	rs114604976	A	G	0.317	1.416e-08	7.84894	0.055894	35354	0.00681	32.1653
GSTM1	chr1	104657158	rs74747059	C	A	0.1853	1.779e-11	10.7498	0.027562	35350	0.0259	45.1991
GSTM1	chr1	104831919	rs188843286	G	C	0.3915	3.299e-08	7.48162	0.070863	35349	0.00406	30.5228
GSTM1	chr1	104998720	rs76025337	T	C	-0.2609	1.114e-08	7.95311	0.045673	35353	0.00842	32.6309
GSTM1	chr1	105198491	rs58325835	GTTGTTGTTGTTGTTGTTGTTTGTTTGTTTC	TTTGTTGTTGTTGTTGTTGTTTGTTTGTTTC	-0.0929	4.323e-10	9.36421	0.014883	35352	0.10063	38.9628
GSTM1	chr1	105246633	rs190122114	G	A	0.2227	7.236e-09	8.1405	0.038494	35352	0.01242	33.4699
GSTM1	chr1	105266751	rs114279212	C	A	0.1651	2.632e-09	8.57971	0.027734	35352	0.02596	35.438
GSTM1	chr1	105292730	rs139256515	G	C	0.1281	6.727e-09	8.17218	0.022095	35352	0.0414	33.6132
GSTM1	chr1	105495249	rs72690951	G	A	-0.0998	2.839e-08	7.54683	0.017978	35346	0.06193	30.8161
GSTM1	chr1	105545388	rs79990152	T	A	0.1055	5.258e-12	11.2792	0.015293	35344	0.09076	47.5904
GSTM1	chr1	105594730	rs11184640	A	G	1.1246	1.445e-19	18.8401	0.124281	35349	0.00129	81.8817
GSTM1	chr1	105673286	rs114660025	A	C	0.2081	1.715e-10	9.76574	0.032592	35357	0.01775	40.7683
GSTM1	chr1	105746489	rs1163567	C	T	-0.1376	2.514e-10	9.59963	0.021751	35360	0.04214	40.0201
GSTM1	chr1	106160680	rs61816187	A	G	-0.0936	2.67e-09	8.57349	0.015729	35353	0.08473	35.4119
GSTM1	chr1	106202157	rs61816191	T	C	0.07	2.576e-11	10.5891	0.010496	35352	0.22609	44.4783
GSTM1	chr1	106255142	rs148063586	A	G	0.1831	2.023e-11	10.694	0.027311	35355	0.02572	44.9471
GSTM1	chr1	106301589	rs114524317	GTAACTTACA	ATAACTTACA	-0.1391	5.597e-11	10.252	0.021223	35355	0.04467	42.9577
GSTM1	chr1	106459056	rs55729952	T	G	0.1751	2.817e-09	8.55021	0.029469	35354	0.02347	35.3054
GSTM1	chr1	106482138	rs2224978	G	T	0.0501	1.035e-08	7.98506	0.008751	35354	0.47461	32.7763
GSTM1	chr1	106540411	rs12129385	A	G	0.1079	4.122e-08	7.38489	0.01967	35353	0.05071	30.0908
GSTM1	chr1	106753631	rs187910944	G	A	0.3012	6.484e-18	17.1882	0.034927	35354	0.01623	74.3682
GSTM1	chr1	106816859	rs11376536	TTTT	TT	-0.1191	4.083e-09	8.38902	0.020252	35350	0.05207	34.585
GSTM1	chr1	106992570	rs12140701	G	A	-0.1356	2.325e-08	7.63358	0.024275	35351	0.03286	31.2033
GSTM1	chr1	106993203	rs12733859	TCATAG	ACATAG	0.1412	1.31e-36	35.8827	0.011173	35351	0.19503	159.709
GSTM1	chr1	106994177	rs12046439	C	T	-0.0581	3.753e-09	8.42562	0.009856	35351	0.27407	34.7497
GSTM1	chr1	107005497	rs34038473	TT	TTA	0.0872	1.459e-14	13.8359	0.011338	35351	0.18771	59.1507
GSTM1	chr1	107011338	rs147710701	G	A	-0.2032	4.707e-08	7.32726	0.037202	35351	0.01451	29.8342
GSTM1	chr1	107079126	rs10494058	C	T	0.2265	2.29e-18	17.6402	0.025909	35351	0.02947	76.4249
GSTM1	chr1	107101094	rs72697649	G	A	-0.0996	1.42e-08	7.84771	0.017563	35350	0.06862	32.1604
GSTM1	chr1	107143796	rs4481881	C	T	0.0613	3.525e-12	11.4528	0.008814	35350	0.48928	48.3699
GSTM1	chr1	107204533	rs116806247	C	G	0.14	4.438e-08	7.35281	0.025583	35348	0.03145	29.947
GSTM1	chr1	107207409	rs72699307	T	G	0.2151	1.587e-10	9.79942	0.033626	35347	0.01737	40.9195
GSTM1	chr1	107219921	rs141984796	C	T	-0.1789	2.985e-08	7.52506	0.032279	35347	0.01934	30.7171
GSTM1	chr1	107258527	rs115679277	T	C	-0.2451	1.181e-08	7.92775	0.042982	35348	0.01124	32.5172
GSTM1	chr1	107276459	rs114240822	T	C	0.4908	3.171e-33	32.4988	0.040868	35348	0.01212	144.226
GSTM1	chr1	107304018	rs113866125	GAA	GA	0.2024	7.436e-22	21.1287	0.021067	35345	0.047	92.303
GSTM1	chr1	107335718	rs150040651	G	T	0.3115	1.43e-11	10.8447	0.046115	35343	0.00969	45.628
GSTM1	chr1	107336385	rs77846197	C	T	-0.1332	1.057e-15	14.9759	0.016608	35342	0.07569	64.3241
GSTM1	chr1	107341328	rs114241755	C	T	0.2493	5.479e-15	14.2613	0.031899	35342	0.02	61.0788
GSTM1	chr1	107366737	rs61799242	T	G	0.5833	5.41e-23	22.2668	0.059076	35343	0.00607	97.4904
GSTM1	chr1	107378646	rs11590310	T	G	-0.0768	1.821e-09	8.73969	0.012772	35342	0.13619	36.158
GSTM1	chr1	107383003	rs7541885	A	G	-0.0803	1.583e-14	13.8005	0.010455	35346	0.23422	58.9906
GSTM1	chr1	107415795	rs483323	G	C	-0.2623	6.509e-14	13.1865	0.034985	35348	0.01649	56.2125
GSTM1	chr1	107419410	rs150143080	GAAAAAGAAAAAAGA	G	-0.2675	2.711e-09	8.56687	0.044972	35348	0.01018	35.3804
GSTM1	chr1	107423923	rs76561397	C	G	0.219	2.157e-18	17.6661	0.025032	35348	0.03205	76.5415
GSTM1	chr1	107441731	rs56067522	G	A	0.7118	1.909e-40	39.7192	0.053461	35348	0.00704	177.273
GSTM1	chr1	107460221	rs80056997	A	G	0.4678	1.757e-25	24.7552	0.04484	35348	0.01002	108.84
GSTM1	chr1	107466585	rs115021736	C	T	-0.2189	8.6e-14	13.0655	0.02934	35348	0.02423	55.6636
GSTM1	chr1	107468967	rs11185120	A	G	-0.0683	8.015e-15	14.0961	0.008793	35347	0.49902	60.3347
GSTM1	chr1	107471591	rs76266625	C	T	0.1802	4.355e-14	13.361	0.023868	35348	0.03468	57.0003
GSTM1	chr1	107506795	rs114038728	T	C	0.2767	1.51e-10	9.82102	0.043205	35349	0.01003	41.0157
GSTM1	chr1	107528686	rs12081322	T	C	0.0613	3.038e-09	8.51741	0.010338	35348	0.2378	35.1599
GSTM1	chr1	107556721	rs12408799	A	G	0.0804	6.168e-09	8.20986	0.013833	35351	0.11463	33.7815
GSTM1	chr1	107660257	rs10494071	T	C	-0.1543	1.455e-15	14.8371	0.019334	35352	0.05712	63.6925
GSTM1	chr1	107682710	rs147396719	GAAAAC	G	0.067	2.512e-10	9.59998	0.010591	35348	0.22179	40.0199
GSTM1	chr1	107751706	rs77585246	C	T	0.2305	1.068e-11	10.9714	0.033912	35349	0.01666	46.1993
GSTM1	chr1	107752091	rs35619484	T	C	0.3573	1.408e-19	18.8514	0.039473	35349	0.01262	81.9343
GSTM1	chr1	107752794	rs77454105	A	G	-0.1463	6.886e-10	9.16203	0.023717	35349	0.03398	38.0513
GSTM1	chr1	107755286	rs17236011	C	T	-0.1997	1.693e-09	8.77134	0.033146	35349	0.01735	36.2989
GSTM1	chr1	107781584	rs142431204	C	A	0.1997	1.023e-10	9.99012	0.030897	35349	0.01993	41.7757
GSTM1	chr1	107842240	rs150607357	G	A	-0.2094	1.998e-08	7.6994	0.037312	35349	0.01368	31.4961
GSTM1	chr1	107843264	rs11185184	A	G	0.0522	2.988e-08	7.52462	0.009419	35349	0.3193	30.7136
GSTM1	chr1	107886216	rs72689623	T	G	0.2227	3.659e-19	18.4366	0.024892	35349	0.03045	80.0425
GSTM1	chr1	107891713	rs7548125	T	C	-0.129	3.536e-12	11.4515	0.018549	35349	0.06168	48.3658
GSTM1	chr1	107893466	rs2016090	G	A	-0.0846	4.329e-17	16.3636	0.010067	35349	0.25637	70.6221
GSTM1	chr1	107905511	rs345299	C	A	-0.0712	1.017e-15	14.9927	0.008873	35349	0.42781	64.3901
GSTM1	chr1	107906572	rs12142560	A	G	-0.2063	2.626e-19	18.5807	0.022965	35349	0.0364	80.6985
GSTM1	chr1	107908347	rs115068682	C	T	0.2294	6.085e-28	27.2157	0.020935	35349	0.04722	120.072
GSTM1	chr1	107920713	rs76552397	CTTCCTTCTC	TTTCCTTCTC	0.5167	6.765e-28	27.1697	0.047194	35349	0.00879	119.868
GSTM1	chr1	107954742	rs72689640	T	C	-0.214	5.673e-12	11.2462	0.03107	35349	0.02062	47.44
GSTM1	chr1	107966476	rs17235920	A	G	-0.2211	1.224e-19	18.9122	0.024385	35349	0.0329	82.2114
GSTM1	chr1	107983998	rs146951688	A	G	-0.2679	7.118e-15	14.1476	0.034424	35338	0.01656	60.5651
GSTM1	chr1	107985797	rs6666963	A	G	0.0708	8.001e-11	10.0969	0.010891	35348	0.20671	42.2601
GSTM1	chr1	108005287	rs147908275	A	G	-0.2262	4.845e-12	11.3147	0.032735	35350	0.01887	47.7486
GSTM1	chr1	108025389	rs1781067	A	G	0.1084	7.94e-35	34.1002	0.008805	35350	0.44114	151.565
GSTM1	chr1	108030445	rs4915094	TAAAAAAAAAATAAAAATTAAAATT	TAAAAAAAAAATAAAAATAAAAATT	0.0919	7.816e-14	13.107	0.012297	35350	0.14725	55.8512
GSTM1	chr1	108118362	rs661289	T	A	0.0659	5.736e-13	12.2414	0.009144	35349	0.35869	51.9396
GSTM1	chr1	108200222	rs143785326	A	G	0.2606	4.989e-15	14.302	0.033294	35349	0.0177	61.2656
GSTM1	chr1	108200892	rs11584987	G	C	0.1199	3.357e-13	12.4741	0.016471	35349	0.07829	52.9906
GSTM1	chr1	108209362	rs116697580	A	G	-0.1851	6.62e-09	8.17914	0.031912	35349	0.01899	33.6438
GSTM1	chr1	108267254	rs114735736	A	C	0.1562	6.515e-20	19.1861	0.017098	35348	0.06727	83.4587
GSTM1	chr1	108324285	rs145957707	G	C	0.4131	1.669e-12	11.7775	0.058515	35348	0.00563	49.8398
GSTM1	chr1	108357747	rs72693484	T	G	-0.1304	1.462e-19	18.835	0.014413	35347	0.10587	81.8552
GSTM1	chr1	108362371	rs115160066	C	G	0.0574	3.327e-10	9.47795	0.009136	35347	0.36678	39.474
GSTM1	chr1	108503589	rs2804260	C	T	0.1105	1.669e-20	19.7775	0.011905	35345	0.16393	86.1521
GSTM1	chr1	108512000	rs145184740	G	A	0.3541	1.208e-21	20.9179	0.03705	35345	0.01517	91.343
GSTM1	chr1	108522605	rs115990963	T	C	0.3119	1.742e-08	7.75895	0.055342	35345	0.00567	31.763
GSTM1	chr1	108522662	rs116784128	G	T	-0.24	2.357e-09	8.62764	0.040194	35345	0.01201	35.6533
GSTM1	chr1	108526074	rs9440651	T	C	0.4478	2.468e-78	77.6077	0.023899	35345	0.03385	351.082
GSTM1	chr1	108532939	rs12044005	G	A	-0.0603	4.655e-08	7.33208	0.011036	35346	0.19757	29.8546
GSTM1	chr1	108562120	rs114545115	T	C	0.1601	1.256e-14	13.901	0.020765	35347	0.04701	59.4455
GSTM1	chr1	108597952	rs150183997	G	A	0.2405	5.877e-10	9.23084	0.03883	35349	0.01313	38.3615
GSTM1	chr1	108602748	rs116586618	T	C	-0.2499	8.176e-10	9.08746	0.040691	35349	0.01129	37.7169
GSTM1	chr1	108624627	rs141390516	A	G	0.6001	4.565e-27	26.3406	0.055699	35349	0.00654	116.079
GSTM1	chr1	108640947	rs183629259	T	C	-0.2672	8.159e-10	9.08836	0.043505	35349	0.01078	37.722
GSTM1	chr1	108650634	rs3818572	C	G	-0.055	5.666e-10	9.24672	0.008872	35348	0.43764	38.4311
GSTM1	chr1	108660691	rs12733184	C	G	-0.0768	2.121e-15	14.6735	0.00968	35348	0.29312	62.9465
GSTM1	chr1	108702420	rs77631060	T	G	0.5403	1.524e-42	41.817	0.039523	35346	0.01186	186.883
GSTM1	chr1	108724482	rs74647482	A	G	-0.0875	8.312e-13	12.0803	0.012228	35348	0.14916	51.2042
GSTM1	chr1	108741032	rs72697127	G	A	0.3821	8.675e-63	62.0617	0.022847	35348	0.03899	279.702
GSTM1	chr1	108769869	rs1626986	ACATCCTCTACA	ACATCCTCTACC	0.0715	3.832e-15	14.4166	0.009096	35348	0.36966	61.789
GSTM1	chr1	108819709	rs1690738	C	T	-0.0856	1.556e-18	17.808	0.009743	35347	0.28432	77.1902
GSTM1	chr1	108828284	rs143150082	T	C	0.2263	5.391e-10	9.26833	0.036457	35347	0.01651	38.5307
GSTM1	chr1	108829621	rs1277225	C	T	-0.07	1.476e-15	14.8309	0.008773	35347	0.48352	63.6649
GSTM1	chr1	108848705	rs139988698	A	G	1.0004	8.564e-14	13.0673	0.134078	35347	0.00128	55.6714
GSTM1	chr1	108852354	rs17621411	A	G	-0.1663	8.895e-10	9.05085	0.027137	35347	0.02646	37.5544
GSTM1	chr1	108852356	rs17563390	A	G	-0.0722	9.089e-10	9.04148	0.011788	35347	0.16975	37.5141
GSTM1	chr1	108852483	rs1277207	T	C	-0.1756	1.353e-50	49.8687	0.011738	35347	0.16626	223.8
GSTM1	chr1	108913064	rs12034332	A	G	0.2762	3.381e-14	13.471	0.036424	35346	0.01459	57.5006
GSTM1	chr1	108931405	rs9727038	G	A	-0.2337	1.047e-13	12.9801	0.031433	35347	0.02032	55.2772
GSTM1	chr1	108950257	rs145722181	G	C	0.2769	3.885e-12	11.4106	0.039892	35346	0.01138	48.1808
GSTM1	chr1	108959067	rs3120639	G	A	0.0816	6.662e-19	18.1764	0.009189	35346	0.35293	78.8576
GSTM1	chr1	108963407	rs116514040	G	C	-0.1935	4.847e-10	9.31453	0.031089	35346	0.02157	38.739
GSTM1	chr1	108980262	rs517843	A	G	-0.1256	3.291e-10	9.48267	0.019986	35346	0.05027	39.4937
GSTM1	chr1	108985976	rs72699296	CAAAAAAAGAAAAAAAAT	CAAAAAAAAAAAAAAAAT	0.5046	3.924e-76	75.4063	0.027327	35334	0.0273	340.966
GSTM1	chr1	109000230	rs4971327	C	G	-0.1995	1.829e-19	18.7378	0.02211	35342	0.04111	81.4157
GSTM1	chr1	109000528	rs71593458	AAAGGCCAGGC	AGGCCAGGC	0.1739	3.08e-23	22.5114	0.017512	35340	0.07758	98.6115
GSTM1	chr1	109047136	rs149801887	T	A	0.3109	3.275e-30	29.4848	0.027221	35342	0.02809	130.447
GSTM1	chr1	109048400	rs28670394	GGAAGGAAGGAAGGGAGGGAGGGAGGGAGTGAGT	GGAAGGAAGGAAGGGAGGGAGGGAGGGAGGGAGT	0.3674	7.492e-93	92.1254	0.017975	35337	0.06433	417.773
GSTM1	chr1	109079731	rs145802019	G	C	-0.2023	4.273e-27	26.3693	0.018766	35341	0.05691	116.211
GSTM1	chr1	109080933	rs2570344	G	A	0.1237	1.265e-17	16.8979	0.014473	35342	0.10454	73.0503
GSTM1	chr1	109086421	rs187542824	T	G	0.8891	5.47e-131	130.262	0.03651	35342	0.01477	593.031
GSTM1	chr1	109101129	rs35335414	A	G	-0.1611	5.759e-16	15.2396	0.019903	35342	0.05234	65.517
GSTM1	chr1	109101293	rs150896402	T	G	0.2846	2.108e-17	16.6761	0.033531	35342	0.01662	72.0405
GSTM1	chr1	109103769	rs61797012	T	A	-0.1387	6.933e-31	30.1591	0.012003	35342	0.15786	133.528
GSTM1	chr1	109114627	rs587514	A	C	-0.0692	3.289e-10	9.48294	0.011011	35341	0.19801	39.4965
GSTM1	chr1	109154341	rs116107905	G	A	0.1811	2.879e-08	7.54076	0.032639	35342	0.01743	30.7867
GSTM1	chr1	109157406	rs17641881	C	T	0.2486	1.258e-23	22.9003	0.024813	35342	0.03116	100.379
GSTM1	chr1	109158115	rs6702204	T	A	-0.0709	1.732e-15	14.7614	0.008908	35342	0.41581	63.3479
GSTM1	chr1	109158398	rs140290538	T	C	0.4117	3.534e-30	29.4517	0.036068	35342	0.01501	130.292
GSTM1	chr1	109159535	rs17838319	G	C	-0.148	1.273e-15	14.8952	0.018507	35342	0.05943	63.9516
GSTM1	chr1	109196558	rs1298416	T	C	0.0956	2.805e-17	16.5521	0.011308	35343	0.18271	71.4734
GSTM1	chr1	109197926	rs2296696	T	G	0.1282	3.951e-33	32.4033	0.010691	35340	0.21699	143.794
GSTM1	chr1	109201783	rs1337246	T	C	0.5719	8.378e-35	34.0769	0.046472	35344	0.00929	151.446
GSTM1	chr1	109221146	rs55723005	T	C	0.2551	7.621e-58	57.118	0.015912	35344	0.08204	257.023
GSTM1	chr1	109226267	rs3120625	C	T	-0.0772	3.374e-17	16.4718	0.009155	35344	0.36214	71.1079
GSTM1	chr1	109235142	rs114166723	A	G	0.1944	9.513e-12	11.0217	0.028531	35344	0.02632	46.4257
GSTM1	chr1	109275325	rs659782	T	C	-0.192	2.244e-30	29.649	0.016763	35344	0.07213	131.189
GSTM1	chr1	109280835	rs116389032	A	T	0.2523	3.316e-10	9.47939	0.040154	35344	0.01135	39.48
GSTM1	chr1	109280915	rs76057315	ACCTGGG	GCCTGGG	-0.309	5.928e-12	11.2271	0.044904	35344	0.00962	47.3529
GSTM1	chr1	109284723	rs149969870	A	T	0.6556	1.184e-68	67.9266	0.03744	35344	0.01429	306.624
GSTM1	chr1	109284844	rs143379394	A	G	-0.273	2.106e-17	16.6765	0.032164	35344	0.01921	72.0419
GSTM1	chr1	109291417	rs17036085	G	A	-0.2359	2.299e-08	7.63846	0.042217	35344	0.01128	31.2235
GSTM1	chr1	109314214	rs661278	ATTTTTTTGG	ATTTTTTGGG	0.1089	1.492e-09	8.82623	0.018014	35345	0.06218	36.5456
GSTM1	chr1	109329025	rs144109208	T	G	-0.1952	7.26e-25	24.1391	0.018957	35345	0.05618	106.028
GSTM1	chr1	109352134	rs112987420	C	G	-0.2665	5.555e-14	13.2553	0.035447	35345	0.01521	56.5243
GSTM1	chr1	109390828	rs56072034	A	G	0.2574	1.16e-14	13.9355	0.03334	35345	0.01686	59.6054
GSTM1	chr1	109395821	rs145375511	C	T	-0.2789	4.772e-09	8.3213	0.047635	35345	0.00822	34.2803
GSTM1	chr1	109396059	rs112014867	T	G	-0.2062	9.681e-10	9.01408	0.033723	35345	0.01788	37.3874
GSTM1	chr1	109412532	rs115232080	G	A	0.3313	1.202e-27	26.9201	0.030405	35345	0.02084	118.728
GSTM1	chr1	109451416	rs114081229	C	G	0.3542	1.078e-98	97.9674	0.016798	35345	0.07372	444.613
GSTM1	chr1	109451964	rs113651625	A	G	-0.2208	7.652e-46	45.1162	0.015536	35345	0.08684	201.985
GSTM1	chr1	109455935	rs115455243	C	T	-0.2368	4.273e-14	13.3693	0.031354	35345	0.02044	57.0397
GSTM1	chr1	109461457	rs138377780	T	C	-0.163	1.303e-08	7.88506	0.028669	35345	0.02317	32.3259
GSTM1	chr1	109462986	rs114732965	G	T	-0.1562	9.216e-11	10.0355	0.024108	35345	0.03444	41.9797
GSTM1	chr1	109464096	rs114468307	C	G	0.7036	1.673e-68	67.7765	0.040226	35345	0.01092	305.941
GSTM1	chr1	109472970	rs148847076	T	C	0.8588	6.917e-12	11.1601	0.125201	35345	0.00138	47.051
GSTM1	chr1	109482869	rs199715262	GCGGGGGGGGGGC	GGGC	0.1062	1.123e-27	26.9496	0.009741	35335	0.45683	118.862
GSTM1	chr1	109500435	rs41279736	GTTATTATGTTCT	ATTATTATGTTCT	0.1458	1.611e-09	8.7929	0.024168	35345	0.0356	36.3943
GSTM1	chr1	109510351	rs115181845	T	C	0.5524	5.293e-251	250.276	0.016324	35345	0.07793	1145.13
GSTM1	chr1	109518088	rs56018934	T	C	-0.1532	2.78e-19	18.556	0.017066	35345	0.06945	80.585
GSTM1	chr1	109563441	rs184374697	C	T	-0.2811	9.552e-10	9.01991	0.045956	35346	0.00939	37.4143
GSTM1	chr1	109567902	rs149430394	T	C	-0.2726	4.998e-27	26.3012	0.025321	35346	0.031	115.902
GSTM1	chr1	109595916	rs114809525	T	C	-0.2868	4.173e-41	40.3796	0.021359	35345	0.0443	180.3
GSTM1	chr1	109619568	rs56079255	T	C	-0.2373	2.315e-43	42.6354	0.017187	35344	0.0686	190.632
GSTM1	chr1	109626266	rs493972	G	C	0.1681	6.313e-78	77.1998	0.008996	35344	0.3826	349.17
GSTM1	chr1	109629614	rs2269340	C	T	0.8074	0	Inf	0.013842	35346	0.05288	3402.36
GSTM1	chr1	109644509	rs111822646	G	A	-0.257	1.215e-21	20.9154	0.026892	35346	0.02699	91.3314
GSTM1	chr1	109663023	rs12405275	G	A	-0.2364	4.093e-49	48.388	0.016048	35346	0.0791	216.997
GSTM1	chr1	109669671	rs3819350	A	C	-0.3728	0	Inf	0.006369	35346	0.38924	3426.17
GSTM1	chr1	109670892	rs574344	T	A	-0.7392	0	Inf	0.012817	35345	0.064	3326.22
GSTM1	chr1	109671748	rs72705222	T	C	0.4845	1.31e-141	140.883	0.019124	35345	0.0555	641.845
GSTM1	chr1	109676200	rs138966410	T	G	0.9186	1.08e-244	243.967	0.027497	35343	0.02688	1116.05
GSTM1	chr1	109680602	rs3890866	A	G	-0.0947	7.914e-25	24.1016	0.009204	35343	0.44145	105.864
GSTM1	chr1	109682810	rs182902643	A	G	0.7904	0	Inf	0.007814	35343	0.19988	10231.7
GSTM1	chr1	109686291	rs36210087	G	C	0.4948	5.75e-111	110.24	0.022106	35343	0.03847	501.002
GSTM1	chr1	109693266	rs449856	A	T	-0.3311	6.87e-12	11.163	0.048263	35342	0.00839	47.0641
GSTM1	chr1	109698905	rs61700420	G	T	0.9478	0	Inf	0.012745	35343	0.06438	5530.36
GSTM1	chr1	109703440	rs35579799	T	C	0.7427	9.976e-30	29.001	0.065586	35343	0.00477	128.234
GSTM1	chr1	109703659	rs114807258	A	C	0.9481	3.563e-249	248.448	0.028122	35343	0.02442	1136.62
GSTM1	chr1	109711891	rs28743105	G	C	-0.326	2.46e-282	281.609	0.009079	35342	0.35464	1289.32
GSTM1	chr1	109722915	rs34547999	A	G	-0.2877	3.105e-30	29.5079	0.02518	35344	0.03098	130.547
GSTM1	chr1	109724132	rs11101992	C	A	0.3953	0	Inf	0.007232	35344	0.24508	2987.7
GSTM1	chr1	109732361	rs55829291	T	G	-0.2677	3.236e-18	17.49	0.03076	35344	0.02138	75.7398
GSTM1	chr1	109742409	rs79958596	A	T	0.5201	7.971e-98	97.0985	0.024778	35344	0.03211	440.597
GSTM1	chr1	109742411	rs138794232	A	C	-0.2616	2.454e-14	13.6101	0.034311	35344	0.0163	58.1311
GSTM1	chr1	109746478	rs7366071	G	T	0.2781	7.682e-122	121.115	0.011848	35344	0.16162	550.95
GSTM1	chr1	109751050	rs17597934	T	C	-0.2599	6.821e-66	65.1662	0.015159	35343	0.08849	293.949
GSTM1	chr1	109757655	rs11102002	TCCAAA	CCCAAA	-0.2939	3.544e-54	53.4505	0.018963	35342	0.0555	240.207
GSTM1	chr1	109762155	rs17024790	A	G	0.2655	8.972e-34	33.0471	0.021918	35341	0.04179	146.733
GSTM1	chr1	109762316	rs146407630	A	G	-0.2656	1.203e-09	8.91973	0.043685	35341	0.01022	36.9651
GSTM1	chr1	109763539	rs78096967	T	C	-0.1523	1.282e-18	17.8921	0.017292	35341	0.06676	77.5728
GSTM1	chr1	109767403	rs6537875	G	A	0.0917	1.933e-25	24.7138	0.008797	35338	0.43655	108.66
GSTM1	chr1	109773620	rs72705256	C	G	0.2202	1.674e-12	11.7762	0.031193	35342	0.01922	49.8334
GSTM1	chr1	109776614	rs11580762	A	G	0.0935	2.346e-14	13.6297	0.012254	35341	0.15177	58.2194
GSTM1	chr1	109783028	rs76128463	T	C	-0.2351	5.679e-14	13.2457	0.031283	35341	0.0193	56.4792
GSTM1	chr1	109783831	rs146730075	G	C	-0.2343	7.814e-10	9.10713	0.038106	35341	0.01358	37.8057
GSTM1	chr1	109788421	rs11587862	T	C	-0.1906	6.079e-10	9.21617	0.0308	35340	0.02024	38.2952
GSTM1	chr1	109790396	rs61788121	T	G	0.2203	8.971e-12	11.0472	0.032292	35341	0.01966	46.5414
GSTM1	chr1	109791279	rs76531978	A	G	0.507	2.819e-25	24.5499	0.048807	35341	0.00797	107.908
GSTM1	chr1	109791954	rs4970780	A	T	-0.1246	7.218e-45	44.1416	0.008865	35339	0.43899	197.551
GSTM1	chr1	109794392	rs79406748	C	T	-0.1893	9.581e-23	22.0186	0.019284	35340	0.05684	96.3623
GSTM1	chr1	109796480	rs493120	GAAG	CAAG	0.0872	2.924e-17	16.534	0.01032	35340	0.23951	71.3959
GSTM1	chr1	109797108	rs76635921	T	C	0.5763	4.771e-47	46.3214	0.040005	35340	0.01222	207.524
GSTM1	chr1	109801935	rs17024898	C	T	-0.1726	8.4e-19	18.0757	0.019493	35340	0.05191	78.4015
GSTM1	chr1	109805397	rs12039212	G	A	0.0872	1.282e-12	11.8921	0.012288	35339	0.15047	50.3582
GSTM1	chr1	109823643	rs488028	C	T	-0.1479	7.113e-15	14.1479	0.019004	35342	0.0554	60.5684
GSTM1	chr1	109825608	rs521093	T	C	-0.1045	4.196e-20	19.3772	0.01138	35342	0.18043	84.3234
GSTM1	chr1	109827341	rs74417690	A	G	0.2415	6.673e-16	15.1757	0.029902	35342	0.02235	65.228
GSTM1	chr1	109839542	rs518003	G	A	-0.0685	2.283e-13	12.6415	0.009344	35343	0.34233	53.7422
GSTM1	chr1	109841636	rs143740655	A	G	0.2863	1.604e-22	21.7948	0.029321	35343	0.02243	95.3422
GSTM1	chr1	109856641	rs140301746	A	G	0.3471	3.48e-36	35.4584	0.027634	35343	0.0273	157.769
GSTM1	chr1	109869681	rs145037862	A	G	-0.1337	1.511e-08	7.82074	0.023621	35343	0.03651	32.0381
GSTM1	chr1	109888398	rs426597	A	T	0.059	2.277e-11	10.6426	0.008823	35345	0.43936	44.7169
GSTM1	chr1	109893400	rs78665534	T	C	0.2683	3.937e-22	21.4048	0.027738	35345	0.02636	93.5602
GSTM1	chr1	109893790	rs76881133	T	G	-0.1865	5.376e-10	9.26954	0.030043	35345	0.02306	38.5364
GSTM1	chr1	109901637	rs114650969	A	G	0.1507	1.384e-11	10.8589	0.022294	35346	0.04006	45.6931
GSTM1	chr1	109906585	rs72706904	A	G	-0.0871	2.583e-09	8.58788	0.014624	35345	0.10063	35.4735
GSTM1	chr1	109909068	rs333951	C	T	-0.0789	8.734e-17	16.0588	0.009482	35345	0.31074	69.2395
GSTM1	chr1	109923933	rs2229165	A	G	0.5114	1.598e-37	36.7964	0.039947	35349	0.01164	163.89
GSTM1	chr1	109926435	rs79372732	T	C	-0.168	1.521e-14	13.8179	0.021859	35349	0.04211	59.0688
GSTM1	chr1	109937729	rs145330250	CACAT	TACAT	0.3307	5.27e-45	44.2782	0.023492	35350	0.0362	198.166
GSTM1	chr1	109947207	rs77924677	A	G	-0.1795	5.582e-09	8.25321	0.030795	35350	0.02108	33.9757
GSTM1	chr1	109948742	rs72687271	AGGGGAATAAAC	GGGGGAATAAAC	0.121	5.662e-15	14.247	0.01549	35349	0.08608	61.0194
GSTM1	chr1	109950187	rs7365459	G	T	0.1058	1.791e-33	32.7469	0.008775	35348	0.48705	145.371
GSTM1	chr1	109952751	rs11802377	T	C	0.147	2.904e-24	23.537	0.014464	35349	0.10166	103.29
GSTM1	chr1	109955625	rs145132825	TCTTTCTTTCTTTCTTTCTTTCTTTCTTTCTTTCTTTCTTTT	TCTTTCTTTCTTTCTTTCTTTCTTTCTTTT	-0.2139	7.024e-09	8.15342	0.036941	35348	0.01381	33.5277
GSTM1	chr1	109955625	rs145132825	TCTTTCTTTCTTTCTTTCTTTCTTTCTTTCTTTCTTTT	TCTTTCTTTCTTTCTTTCTTTCTTTCTTTT	0.0752	4.605e-11	10.3368	0.011423	35348	0.18209	43.3386
GSTM1	chr1	109955625	rs145132825	TCTTTCTTTCTTTCTTTCTTTCTTTCTTTCTTTT	TCTTTCTTTCTTTCTTTCTTTCTTTCTTTT	-0.1336	1.518e-51	50.8187	0.008845	35348	0.44003	228.148
GSTM1	chr1	110041635	rs41281344	T	C	0.2274	2.291e-13	12.64	0.031021	35351	0.02035	53.7365
GSTM1	chr1	110049065	rs41281356	T	G	0.3213	1.704e-09	8.76853	0.053339	35351	0.00667	36.2854
GSTM1	chr1	110063942	rs2360636	T	C	-0.0924	8.136e-25	24.0896	0.008983	35351	0.38965	105.804
GSTM1	chr1	110070921	rs116675658	T	G	-0.1655	9.245e-11	10.0341	0.025545	35351	0.03199	41.9744
GSTM1	chr1	110115638	rs3738756	T	C	-0.1016	8.828e-31	30.0541	0.008808	35348	0.44444	133.055
GSTM1	chr1	110131835	rs638372	G	A	-0.0607	2.183e-09	8.66095	0.010144	35350	0.251	35.8063
GSTM1	chr1	110135103	rs149981836	G	A	0.5221	3.96e-15	14.4023	0.066457	35350	0.0041	61.72
GSTM1	chr1	110135459	rs145215391	A	G	0.217	1.043e-10	9.98172	0.033588	35352	0.01852	41.7399
GSTM1	chr1	110165386	rs78196204	C	T	0.317	1.01e-08	7.99568	0.055332	35353	0.00677	32.8221
GSTM1	chr1	110166196	rs116106394	G	A	-0.1172	4.531e-13	12.3438	0.016191	35353	0.07896	52.3972
GSTM1	chr1	110186782	rs2011688	T	C	0.0927	4.403e-10	9.35625	0.014858	35351	0.09802	38.9259
GSTM1	chr1	110196679	rs71665085	C	T	-0.097	9.765e-10	9.01033	0.015867	35351	0.0814	37.3726
GSTM1	chr1	110212453	rs143084201	A	G	0.1581	3.405e-08	7.46788	0.028645	35351	0.02486	30.4625
GSTM1	chr1	110227560	rs61784498	A	G	-0.1516	3.353e-11	10.4746	0.022865	35351	0.03787	43.9598
GSTM1	chr1	110362191	rs55762768	A	G	-0.1626	3.575e-13	12.4467	0.022364	35360	0.03913	52.8618
GSTM1	chr1	110413667	rs115334374	A	G	0.3252	7.121e-17	16.1475	0.038969	35358	0.0129	69.6406
GSTM1	chr1	110419023	rs11102102	T	G	-0.1509	1.543e-15	14.8116	0.018925	35358	0.05715	63.578
GSTM1	chr1	110460161	rs115686049	T	C	-0.1773	9.5e-13	12.0223	0.02484	35350	0.03199	50.9465
GSTM1	chr1	110464086	rs116631550	A	G	0.4627	3.95e-14	13.4034	0.061182	35350	0.00552	57.1942
GSTM1	chr1	110471068	rs202093597	CCCTCAG	C	-0.1614	5.304e-10	9.2754	0.025991	35350	0.0291	38.5621
GSTM1	chr1	110475883	rs4839026	G	A	0.0826	3.579e-21	20.4462	0.008746	35351	0.49942	89.1951
GSTM1	chr1	110488500	rs2298252	G	A	-0.0689	1.354e-11	10.8684	0.010188	35350	0.24515	45.7363
GSTM1	chr1	110488501	rs190170461	C	G	0.082	1.797e-08	7.74545	0.014564	35350	0.10173	31.7005
GSTM1	chr1	110490110	rs72696561	A	G	0.3031	1.279e-23	22.8931	0.030258	35350	0.02194	100.344
GSTM1	chr1	110491214	rs4839432	G	A	-0.0751	5.087e-11	10.2935	0.011434	35350	0.1825	43.1403
GSTM1	chr1	110492860	rs6664022	A	G	0.4727	2.482e-10	9.6052	0.074699	35350	0.00317	40.0444
GSTM1	chr1	110493022	rs7519189	ATATTA	GTATTA	-0.0686	1.337e-13	12.8739	0.009267	35350	0.33862	54.7987
GSTM1	chr1	110505808	rs78549848	T	C	0.4134	1.692e-21	20.7716	0.043413	35350	0.01036	90.6779
GSTM1	chr1	110514792	rs114799872	T	C	0.2925	1.175e-18	17.93	0.033174	35349	0.01795	77.7421
GSTM1	chr1	110519716	rs2262929	ATATGTGTGTGTGTGTGTGTGTGTGTGTGCGCGCAC	ATATGTGTGTGTGTGTGTGTGTGTGTGCGCGCGCAC	-0.0639	1.041e-09	8.98255	0.01047	35349	0.22795	37.2485
GSTM1	chr1	110523502	rs17682271	C	T	0.1485	2.026e-09	8.69336	0.024768	35349	0.03134	35.9477
GSTM1	chr1	110528607	rs72679930	G	C	-0.09	2.352e-13	12.6286	0.012283	35349	0.149	53.6879
GSTM1	chr1	110529700	rs17631306	A	G	0.0855	5.024e-18	17.299	0.009881	35349	0.27171	74.8739
GSTM1	chr1	110546561	rs72679933	A	G	0.1719	4.404e-14	13.3561	0.022773	35349	0.03921	56.9785
GSTM1	chr1	110548823	rs1779458	A	T	-0.0641	2.655e-09	8.57594	0.01077	35349	0.21326	35.4229
GSTM1	chr1	110567564	rs2047053	T	C	-0.2974	7.572e-09	8.12079	0.051474	35345	0.00757	33.3815
GSTM1	chr1	110602333	rs6701118	T	C	-0.0812	1.284e-09	8.89143	0.013379	35347	0.12428	36.8353
GSTM1	chr1	110603598	rs78349687	G	C	0.2278	9.599e-29	28.0178	0.020478	35347	0.05046	123.746
GSTM1	chr1	110631421	rs61784718	T	C	0.3625	6.719e-17	16.1727	0.043403	35346	0.01098	69.7552
GSTM1	chr1	110640786	rs2640497	A	G	0.0765	4.22e-17	16.3747	0.0091	35344	0.36966	70.6708
GSTM1	chr1	110660146	rs7531120	T	C	0.077	4.968e-08	7.30382	0.014122	35346	0.10569	29.7296
GSTM1	chr1	110697988	rs116683116	C	T	-0.164	2.164e-14	13.6647	0.021465	35346	0.04483	58.3749
GSTM1	chr1	110743425	rs56408703	C	G	-0.1543	1.093e-11	10.9614	0.022712	35346	0.03692	46.1552
GSTM1	chr1	110748210	rs116675496	A	C	0.1814	8.662e-11	10.0624	0.027957	35347	0.02558	42.1011
GSTM1	chr1	110778190	rs12128001	C	T	0.0951	2.982e-20	19.5255	0.010315	35347	0.23376	85.0007
GSTM1	chr1	110847306	rs80343347	C	T	0.1846	2.129e-20	19.6718	0.019945	35347	0.0509	85.6634
GSTM1	chr1	110871814	rs3220978	TACACACACACACACACAC	TACACACAC	-0.1019	3.187e-08	7.49662	0.018424	35347	0.05805	30.5901
GSTM1	chr1	110898697	rs183334626	A	T	0.2719	5.32e-12	11.2741	0.039424	35347	0.01332	47.566
GSTM1	chr1	110961918	rs6695402	C	T	-0.0926	7.012e-21	20.1542	0.009879	35347	0.27061	87.861
GSTM1	chr1	110981871	rs6687647	A	G	-0.0975	2.115e-14	13.6747	0.012756	35347	0.13284	58.4225
GSTM1	chr1	111010228	rs114277321	A	G	-0.1441	1.847e-09	8.73353	0.023974	35346	0.03485	36.1283
GSTM1	chr1	111130697	rs187512459	CTCAAAAAAAAAAAAAGGTTT	CTCAAAAAAAAAAAAAAGTTT	0.172	9.382e-11	10.0277	0.026557	35344	0.02733	41.9468
GSTM1	chr1	111134230	rs325936	G	A	-0.0592	1.544e-10	9.81135	0.009249	35346	0.34038	40.9689
GSTM1	chr1	111189381	rs35906145	A	T	-0.1096	5.915e-21	20.228	0.01167	35346	0.16937	88.2022
GSTM1	chr1	111208209	rs12409409	TTCTCCT	ATCTCCT	-0.1429	4.705e-08	7.32744	0.026162	35346	0.0302	29.8348
GSTM1	chr1	111228617	rs116141908	T	C	0.2033	1.653e-09	8.78173	0.033722	35346	0.01682	36.3453
GSTM1	chr1	111314179	rs75227179	G	A	0.2727	9.451e-09	8.02452	0.047506	35345	0.00852	32.9514
GSTM1	chr1	111360647	rs1856105	C	T	0.0572	3.904e-09	8.40849	0.009714	35345	0.28848	34.6734
GSTM1	chr1	111391066	rs10857881	G	A	-0.0685	5.23e-14	13.2815	0.009102	35345	0.35261	56.6379
GSTM1	chr1	111449389	rs2298187	ATTTTTTTA	ATTTTTTTT	-0.0969	2.003e-10	9.69832	0.015233	35345	0.09069	40.4647
GSTM1	chr1	111485438	rs56312481	G	T	0.172	3.11e-08	7.50724	0.031074	35344	0.01957	30.6382
GSTM1	chr1	111506897	rs10653520	AATATATATATATATATAATATATATATATATACACACACACACAT	AATATATATATATATATTATATATATATATACACACACACACAT	0.6726	2.19e-08	7.65956	0.120187	35345	0.00123	31.3183
GSTM1	chr1	111511911	rs10857890	T	A	-0.0675	1.115e-08	7.95273	0.011817	35345	0.162	32.6282
GSTM1	chr1	111517780	rs17602889	A	C	0.2442	1.09e-14	13.9626	0.031598	35345	0.0211	59.7272
GSTM1	chr1	111525552	rs4838914	C	T	0.0766	6.915e-17	16.1602	0.009175	35345	0.35056	69.702
GSTM1	chr1	111547597	rs74928003	A	G	-0.1278	2.847e-12	11.5456	0.018296	35345	0.06358	48.7921
GSTM1	chr1	111562205	rs2789549	G	C	-0.0862	1.784e-08	7.74861	0.015306	35344	0.09166	31.7169
GSTM1	chr1	111602818	rs112781127	A	G	-0.1435	4.396e-13	12.3569	0.019813	35345	0.05287	52.457
GSTM1	chr1	111687208	rs1748890	ATTTCTTTT	ATTTTTTTT	0.3355	1.832e-11	10.7371	0.049934	35345	0.00793	45.1432
GSTM1	chr1	111735512	rs114288989	A	T	0.2874	5.162e-19	18.2872	0.03226	35343	0.01881	79.3679
GSTM1	chr1	111749423	rs138377215	TGTGTGTGTGTGTGTGTGTGTGCGCGCGCG	TGTGTGTGTGTGTGTGTGTGTGTGCGCGCGCGCGCG	-0.0929	6.991e-11	10.1555	0.014247	35324	0.10916	42.5192
GSTM1	chr1	111787356	rs584096	G	T	0.083	1.346e-12	11.871	0.011707	35343	0.17021	50.2649
GSTM1	chr1	111808326	rs143756041	T	C	0.2603	1.629e-16	15.7881	0.031564	35343	0.01942	68.0087
GSTM1	chr1	111841566	rs10857910	T	C	0.0911	2.086e-10	9.68069	0.014335	35344	0.1041	40.387
GSTM1	chr1	111900658	rs818109	AC	AA	0.0854	6.738e-12	11.1715	0.012443	35343	0.14641	47.1048
GSTM1	chr1	111950423	rs80011617	A	G	0.1657	1.855e-09	8.73166	0.027571	35342	0.02679	36.1194
GSTM1	chr1	111983043	rs147254704	A	G	0.2292	7.34e-17	16.1343	0.027477	35342	0.02708	69.581
GSTM1	chr1	112011147	rs4838934	A	G	0.1618	2.819e-10	9.5499	0.025648	35342	0.02966	39.797
GSTM1	chr1	112053699	rs12139122	A	G	-0.0742	1.619e-15	14.7907	0.009313	35338	0.33871	63.4788
GSTM1	chr1	112057037	rs11810501	A	G	-0.1504	1.932e-08	7.71399	0.026771	35342	0.02729	31.5621
GSTM1	chr1	112070484	rs6691573	C	T	0.0932	1.074e-13	12.969	0.012541	35342	0.14171	55.229
GSTM1	chr1	112206251	rs2998349	C	T	0.0631	5.186e-10	9.28517	0.010156	35342	0.24965	38.6023
GSTM1	chr1	112266021	rs145803034	T	G	0.261	2.819e-13	12.5499	0.03574	35341	0.01575	53.33
GSTM1	chr1	112342033	rs114622753	C	G	0.117	1.325e-08	7.87778	0.020588	35342	0.04683	32.2956
GSTM1	chr1	112384315	rs72697034	A	G	0.2106	1.937e-17	16.7129	0.024784	35342	0.03149	72.2061
GSTM1	chr1	112496427	rs75594559	T	C	-0.0992	1.016e-08	7.99311	0.017318	35344	0.06754	32.8116
GSTM1	chr1	112502109	rs351362	T	C	0.0684	4.53e-14	13.3439	0.009066	35344	0.37245	56.9221
GSTM1	chr1	112509287	rs36006679	A	G	0.1965	2.086e-08	7.68069	0.03506	35344	0.01664	31.4124
GSTM1	chr1	112711845	rs113390824	G	A	0.1588	5.347e-09	8.27189	0.02721	35343	0.02749	34.0599
GSTM1	chr1	112758788	rs35379091	T	C	0.0734	5.121e-10	9.29065	0.011809	35341	0.16655	38.6337
GSTM1	chr1	112876872	rs2996393	AAA	AAG	0.7277	2.383e-08	7.62288	0.130375	35341	0.00116	31.1542
GSTM1	chr1	113302202	rs773588	C	A	0.0573	4.264e-09	8.37018	0.009755	35346	0.28577	34.5028
GSTM1	chr1	113722955	rs34016504	TAAATAAATAAATAAATAAAA	TAAATAAATAAAA	0.1845	6.743e-15	14.1712	0.023687	35348	0.03665	60.6698
GSTM1	chr1	114066338	rs56331815	T	G	0.1349	1.573e-12	11.8033	0.019086	35362	0.05608	49.9567
GSTM1	chr1	114689947	rs2336363	G	C	0.3845	2.178e-11	10.6619	0.057443	35363	0.00609	44.8042
GSTM1	chr1	114904147	rs591544	C	T	0.0494	2.574e-08	7.58939	0.008872	35363	0.42416	31.0035
GSTM1	chr1	115093409	rs142567332	T	A	0.2857	1.395e-13	12.8554	0.038625	35361	0.01288	54.7121
GSTM1	chr1	117051842	rs10801929	G	A	-0.0517	4.171e-08	7.37976	0.009428	35361	0.31629	30.0706
GSTM1	chr14	94102901	rs8012444	T	A	-0.0615	2.621e-14	13.5815	0.008075	35370	0.45533	58.005
GSTM1	chr14	94186307	rs78111684	A	G	0.2179	2.785e-09	8.55517	0.03666	35372	0.0124	35.3289
GSTM1	chr14	94217809	rs11621537	G	A	0.1982	1.69e-08	7.77211	0.035135	35372	0.01401	31.822
GSTM1	chr14	94273233	rs143718980	A	T	0.2	1.582e-14	13.8008	0.026039	35372	0.02222	58.9945
GSTM1	chr14	94295084	rs3827896	A	G	-0.0574	2.382e-11	10.6231	0.008592	35372	0.326	44.6309
GSTM1	chr14	94302522	rs7141205	G	A	0.0654	9.846e-11	10.0067	0.010109	35372	0.19836	41.8542
GSTM1	chr14	94306905	rs3790035	T	C	0.0826	4.894e-19	18.3103	0.009266	35372	0.24449	79.4649
GSTM1	chr14	94367352	rs11160173	C	T	0.0791	4.123e-20	19.3848	0.008612	35372	0.3184	84.3616
GSTM1	chr14	94370398	rs55821276	T	C	0.1189	1.746e-28	27.758	0.01074	35366	0.18932	122.562
GSTM1	chr14	94375029	rs1243168	G	A	0.0839	2.869e-17	16.5423	0.009927	35372	0.20544	71.4312
GSTM1	chr14	94378225	rs2073333	T	C	0.2497	4.341e-142	141.362	0.009839	35371	0.20754	644.073
GSTM1	chr14	94380199	rs148443991	A	C	0.2781	4.206e-11	10.3761	0.042158	35372	0.00974	43.5153
GSTM1	chr14	94382814	rs20546	A	G	0.1719	4.343e-11	10.3622	0.026078	35372	0.02509	43.4513
GSTM1	chr14	94391609	rs2071274	A	G	0.0752	1.67e-18	17.7773	0.008567	35372	0.32885	77.051
GSTM1	chr14	94411157	rs79741907	C	T	0.1595	9.734e-19	18.0117	0.018047	35371	0.05397	78.1108
GSTM1	chr14	94424021	rs17825092	G	A	0.1226	1.982e-16	15.7029	0.014909	35370	0.07767	67.6214
IFNA21	chr6	32521980	rs41547217	G	C	0.0436	1.762e-08	7.75399	0.007739	35439	0.48969	31.7397
IFNA4	chr1	196366701	rs71631850	G	A	0.0955	4.541e-08	7.34285	0.017464	35336	0.05346	29.9033
IFNA4	chr1	196695521	rs10922098	T	C	-0.0919	5.74e-30	29.2411	0.008081	35338	0.40011	129.33
IFNA4	chr1	196756689	rs800245	A	G	-0.0669	3.199e-15	14.495	0.008487	35338	0.31915	62.1361
IFNA4	chr1	196820352	rs442488	C	T	-0.0609	6.959e-15	14.1575	0.007823	35337	0.48667	60.6021
IFNA4	chr1	196833228	rs462382	G	A	-0.0463	3.949e-09	8.40351	0.007866	35335	0.39164	34.6461
IFNA4	chr1	197038695	rs112070696	CTGTCTCTAAATAAATAAATAAATAAATAAATAAATAAAT	CTGTCTCTAAATAAATAAATAAATAAATAAAT	0.0614	1.072e-11	10.9698	0.009034	35337	0.2584	46.193
IFNA4	chr1	197290266	rs10632386	GTGTGTGTGTGTGTGT	GTGTGTGTGTGTGT	0.0593	5.696e-10	9.24443	0.009567	35337	0.22231	38.42
IFNA4	chr1	197340966	rs1337169	C	T	-0.047	2.891e-08	7.53895	0.008472	35336	0.32703	30.7768
IFNA4	chr6	31979309	rs391165	A	G	0.0774	8.857e-12	11.0527	0.011342	35440	0.14144	46.5696
IFNA4	chr6	32041524	rs7774739	G	A	0.0707	1.519e-10	9.81844	0.011041	35437	0.17585	41.0036
IFNA4	chr6	32617611	rs13217434	C	G	0.0473	8.336e-09	8.07904	0.00821	35439	0.32081	33.1922
SQSTM1	chr1	196839136	rs800255	T	C	-0.0635	5.968e-13	12.2242	0.008818	35326	0.47525	51.857
SQSTM1	chr1	196921226	rs28851312	G	T	-0.0466	9.892e-09	8.00472	0.008129	35338	0.48034	32.8623
SQSTM1	chr17	28349109	rs13469	T	C	-0.046	5.673e-09	8.24619	0.007895	35360	0.45244	33.9478
DPP4	chr1	196240815	rs61820876	T	G	-0.0733	1.173e-16	15.9307	0.008846	35337	0.27768	68.6616
DPP4	chr1	196543592	rs11590167	C	A	0.1161	2.009e-12	11.697	0.016506	35338	0.06024	49.4744
DPP4	chr1	196692375	rs10922094	CATTA	GATTA	-0.1574	4.24e-85	84.3726	0.008052	35339	0.40155	382.122
DPP4	chr1	196756689	rs800245	A	G	-0.108	3.87e-37	36.4123	0.008482	35338	0.31915	162.125
DPP4	chr1	196786974	rs115911442	A	G	-0.1119	5.474e-12	11.2617	0.016235	35338	0.05836	47.5068
DPP4	chr1	196792204	rs407754	C	T	-0.0855	5.321e-14	13.274	0.011364	35338	0.14146	56.607
DPP4	chr1	196805272	rs180892040	A	G	0.0696	4.774e-08	7.32112	0.012748	35338	0.09851	29.8081
DPP4	chr1	196820352	rs442488	C	T	-0.1004	9.242e-38	37.0342	0.007817	35337	0.48667	164.963
DPP4	chr1	196833228	rs462382	G	A	-0.0748	1.971e-21	20.7053	0.007868	35335	0.39164	90.3804
DPP4	chr1	196850551	rs426416	T	C	-0.0791	9.521e-12	11.0213	0.011609	35338	0.13705	46.4262
DPP4	chr1	196880806	rs184080912	A	C	0.1235	1.556e-10	9.80799	0.019298	35338	0.045	40.9552
DPP4	chr1	197001615	rs111579393	C	A	-0.0601	8.953e-11	10.048	0.009269	35338	0.23965	42.042
DPP4	chr1	197038695	rs112070696	CTGTCTCTAAATAAATAAATAAATAAATAAATAAATAAAT	CTGTCTCTAAATAAATAAATAAATAAATAAAT	0.0991	4.562e-28	27.3408	0.009022	35337	0.2584	120.654
DPP4	chr1	197038695	rs112070696	CTGTCTCTAAATAAATAAATAAATAAATAAATAAATAAATAAAT	CTGTCTCTAAATAAATAAATAAATAAATAAAT	-0.0564	3.398e-08	7.46878	0.010218	35337	0.18743	30.4668
DPP4	chr1	197044007	rs17514403	A	G	-0.1542	3.819e-10	9.41805	0.024628	35338	0.02655	39.2022
DPP4	chr1	197290266	rs10632386	GTGTGTGTGTGTGTGT	GTGTGTGTGTGTGT	0.0973	2.964e-24	23.5281	0.009576	35337	0.22231	103.242
DPP4	chr1	197340966	rs1337169	C	T	-0.0742	1.927e-18	17.7151	0.008469	35336	0.32703	76.7615
DPP4	chr1	197341647	rs2786107	T	G	0.0578	1.42e-09	8.84771	0.009549	35336	0.22318	36.6387
DPP4	chr1	197842152	rs6678151	C	A	-0.0504	4.121e-08	7.385	0.009188	35337	0.24524	30.0898
DPP4	chr3	165713346	rs607351	C	T	0.0457	1.239e-08	7.90693	0.008026	35338	0.41787	32.4216
DPP4	chr3	165761011	rs1707652	T	C	0.0933	7.917e-28	27.1014	0.008533	35339	0.3102	119.553
DPP4	chr3	165792099	rs3863087	A	G	-0.0887	8.989e-11	10.0463	0.013682	35338	0.09559	42.0289
DPP4	chr3	165792099	rs3863087	C	G	0.1125	2.939e-11	10.5318	0.016918	35338	0.06134	44.2188
DPP4	chr3	166090566	rs73171038	C	A	0.084	1.619e-11	10.7907	0.012469	35340	0.11407	45.3832
DPP4	chr3	166165908	rs76990964	T	G	0.1923	1.959e-09	8.70797	0.032044	35340	0.01636	36.0135
DPP4	chr6	31471721	rs9267139	A	G	0.0758	1.99e-09	8.70115	0.012636	35439	0.10872	35.9848
DPP4	chr6	31476410	rs12524498	T	G	0.1179	3.915e-10	9.40727	0.018842	35441	0.04569	39.1538
DPP4	chr6	31930134	rs147906938	A	T	0.1856	5.23e-20	19.2815	0.020264	35441	0.03884	83.8891
DPP4	chr6	31994805	rs428963	G	A	0.0607	2.861e-10	9.54348	0.009626	35429	0.43133	39.7636
DPP4	chr6	32006196	rs3891366	A	G	0.1228	7.923e-31	30.1011	0.010638	35440	0.15319	133.253
DPP4	chr6	32007800	rs147390813	C	T	0.0692	5.237e-18	17.2809	0.008002	35438	0.39378	74.7851
DPP4	chr6	32039027	rs6451	A	C	0.0753	2.82e-09	8.54975	0.012673	35440	0.10972	35.3046
DPP4	chr6	32040013	rs6477	G	C	0.0887	5.244e-19	18.2803	0.009958	35439	0.23653	79.342
DPP4	chr6	32041524	rs7774739	G	A	0.1043	3.613e-21	20.4421	0.011045	35437	0.17585	89.1738
DPP4	chr6	32615066	rs7756647	T	A	0.0882	1.204e-10	9.91937	0.013698	35439	0.0911	41.4594
DPP4	chr6	32618459	rs11751024	A	C	0.0687	1.469e-17	16.833	0.008054	35439	0.39789	72.7596
DPP4	chr6	32638881	rs28375776	G	C	0.07	1.381e-12	11.8598	0.009879	35439	0.19766	50.2077
DPP4	chr6	32649851	rs28826696	C	T	0.0548	5.726e-09	8.24215	0.009408	35436	0.19281	33.9286
DPP4	chr6	32715335	rs3104408	A	G	0.0508	1.655e-10	9.7812	0.007949	35431	0.46097	40.8416
DPP4	chr6	32833094	rs13208583	T	C	0.0905	3.287e-12	11.4832	0.012994	35435	0.10406	48.5078
DLD	chr20	45961659	rs6073972	G	C	-0.0961	3.167e-23	22.4993	0.00968	35370	0.21925	98.5589
DLD	chr20	46002657	rs8121146	A	C	0.0499	4.874e-10	9.31211	0.008019	35369	0.48893	38.7223
DLD	chr7	107910558	rs12534617	GTAGTA	GTAGTG	0.0446	4.964e-08	7.30417	0.00818	35371	0.41545	29.7278
DLD	chr7	108041921	rs1636957	G	C	-0.4658	1.185e-09	8.92628	0.076583	35366	0.00278	36.9942
MAPK9	chr11	198986	rs4980320	C	T	0.0494	9.045e-10	9.04359	0.008065	35352	0.46986	37.5185
MAPK9	chr12	54292096	rs35979828	T	C	-0.0801	3.358e-08	7.47392	0.014506	35375	0.08648	30.4909
MAPK9	chr12	54318524	rs10876550	A	G	0.0542	2.614e-11	10.5827	0.00813	35374	0.43699	44.4444
MAPK9	chr3	56815721	rs1354034	C	T	0.0477	7.886e-09	8.10314	0.008266	35356	0.38119	33.3001
MAPK9	chr5	180142991	rs145843394	T	C	0.3074	9.866e-17	16.0059	0.037008	35336	0.01186	68.9948
MAPK9	chr5	180190440	rs199899631	T	A	-0.0574	3.439e-08	7.46357	0.010403	35335	0.1848	30.4443
MAPK9	chr5	180193036	rs148059153	GCGCCCGGCCAGTTTTTTGTTG	GCGCCCGGCCAGTTTTTT	0.1106	2.94e-16	15.5317	0.013528	35333	0.09801	66.841
MAPK9	chr5	180205376	rs62406980	G	A	-0.0708	1.766e-17	16.753	0.008321	35333	0.37936	72.3962
MAPK9	chr5	180209013	rs7723989	T	C	0.0978	1.076e-15	14.9682	0.012198	35333	0.12589	64.2836
MAPK9	chr5	180279870	rs11744336	T	C	0.3018	3.883e-33	32.4108	0.025165	35332	0.02574	143.828
MAPK9	chr5	180282528	rs11249689	C	A	-0.0754	1.866e-20	19.7291	0.008134	35332	0.41657	85.9279
MAPK9	chr5	180288803	rs745749	G	A	-0.0634	1.436e-13	12.8429	0.008576	35330	0.33294	54.6524
MAPK9	chr5	180307312	rs3763131	C	T	0.1846	1.131e-75	74.9465	0.010028	35330	0.20055	338.871
MAPK9	chr5	180368101	rs6876762	G	C	-0.0566	1.407e-10	9.85171	0.008823	35328	0.29369	41.1529
MAPK9	chr5	180370392	rs13162728	A	G	0.1058	6.168e-15	14.2099	0.013563	35328	0.09875	60.8499
MAPK9	chr5	180482350	rs116301830	T	C	0.2254	2.249e-09	8.64801	0.0377	35330	0.01156	35.7458
HSPA5	chr12	21295063	rs4149000	T	C	-0.0648	1.46e-08	7.83565	0.011436	35424	0.13864	32.1071
HSPA5	chr12	102520427	rs34395285	TTG	G	0.3538	3.59e-11	10.4449	0.053443	35363	0.00541	43.8262
HSPA5	chr12	102808001	rs117453529	A	G	0.2264	1.774e-08	7.75105	0.040194	35365	0.00942	31.7271
HSPA5	chr12	103531351	rs9645789	G	T	0.0863	2.056e-09	8.68698	0.014399	35367	0.08704	35.9217
HSPA5	chr12	103706537	rs78004438	T	C	0.1748	2.228e-10	9.65208	0.02755	35360	0.02042	40.2568
HSPA5	chr12	103822194	rs201862321	AAAA	AA	0.1863	9.329e-11	10.0302	0.028761	35362	0.01998	41.9583
HSPA5	chr14	94371805	rs112635299	T	G	0.3953	3.42e-20	19.466	0.042945	35372	0.00821	84.7283
HSPA5	chr16	72110275	rs9302635	C	T	0.07	1.416e-12	11.8489	0.009884	35375	0.19843	50.1569
GLRX5	chr1	196692375	rs10922094	CATTA	GATTA	-0.0632	4.624e-15	14.335	0.008065	35339	0.40155	61.4081
GLRX5	chr1	196839800	rs465727	A	G	-0.0632	6.813e-12	11.1667	0.009211	35338	0.30381	47.0783
GLRX5	chr3	165718150	rs697356	C	G	0.0495	1.517e-09	8.81901	0.008192	35338	0.36502	36.5116
GLRX5	chr6	32043539	rs4713498	T	G	0.0927	1.254e-08	7.9017	0.016285	35441	0.06413	32.4029
ENO3	chr12	7466960	rs79894691	A	G	0.0966	3.567e-12	11.4477	0.013893	35388	0.09363	48.3462
ENO3	chr12	7485173	rs61729512	A	G	-0.0729	2.641e-09	8.57823	0.012247	35388	0.12561	35.432
ENO3	chr12	7500717	rs10772425	C	T	-0.1643	1.274e-14	13.8948	0.021314	35388	0.03696	59.4217
ENO3	chr12	7553136	rs4883279	A	C	-0.1193	7.676e-22	21.1149	0.012422	35388	0.12132	92.2354
ENO3	chr12	7606820	rs201847610	CAA	CA	0.0913	3.235e-12	11.4901	0.013104	35389	0.11117	48.5438
ENO3	chr17	4632946	rs743646	C	T	0.0746	1.736e-08	7.76045	0.013235	35376	0.10477	31.7709
ENO3	chr17	4639422	rs11078528	A	G	-0.0488	3.34e-08	7.47625	0.008836	35372	0.29839	30.502
ENO3	chr17	4743669	rs113813186	A	G	0.1678	4.195e-10	9.37727	0.026863	35378	0.02181	39.0189
ENO3	chr17	4756554	rs62065024	A	C	-0.0567	1.207e-10	9.91829	0.008806	35379	0.31368	41.458
ENO3	chr17	4800858	rs8081550	T	C	-0.1132	4.227e-42	41.374	0.008326	35378	0.37696	184.85
ENO3	chr17	4817725	rs144052703	A	G	-0.1599	7.824e-09	8.10657	0.027702	35379	0.0228	33.3177
ENO3	chr17	4818838	rs3764900	T	C	0.0721	3.074e-15	14.5123	0.009141	35379	0.26915	62.2133
ENO3	chr17	4819403	rs74476245	G	C	0.1535	3.408e-25	24.4675	0.014803	35379	0.07965	107.527
ENO3	chr17	4829596	rs139903195	A	G	-0.1147	4.589e-09	8.33828	0.019569	35379	0.04491	34.355
ENO3	chr17	4841947	rs12450774	G	C	-0.1471	2.568e-15	14.5904	0.018596	35379	0.04876	62.5729
ENO3	chr17	4859545	rs117661293	C	T	0.2543	4.733e-22	21.3249	0.026342	35379	0.02473	93.1956
ENO3	chr17	4867566	rs149691310	G	A	0.2007	8.059e-20	19.0937	0.022025	35379	0.03498	83.0353
ENO3	chr17	4896938	rs2586531	G	A	0.1031	1.87e-25	24.7282	0.009888	35379	0.21222	108.718
ENO3	chr17	4931014	rs2243087	T	G	0.2307	2.896e-28	27.5382	0.020925	35380	0.03764	121.553
ENO3	chr17	4947777	rs238241	G	A	-0.2344	2.21e-41	40.6556	0.017396	35381	0.0578	181.558
ENO3	chr17	4949168	rs4790714	T	C	-0.3124	0	Inf	0.007022	35381	0.3744	1979.25
ENO3	chr17	4953517	rs238240	G	C	-0.1478	1.661e-30	29.7796	0.012874	35381	0.10884	131.802
ENO3	chr17	4977025	rs16954309	C	T	0.1896	7.89e-87	86.1029	0.0096	35381	0.22811	390.062
ENO3	chr17	5033455	rs150676708	T	C	-0.1425	1.045e-09	8.98088	0.023352	35379	0.03092	37.2376
ENO3	chr17	5045767	rs8064438	TTTTGTTTTTTTTTTTT	GTTTGTTTTTTTTTTTT	-0.1573	1.561e-67	66.8066	0.009059	35378	0.27478	301.507
ENO3	chr17	5053502	rs138032147	T	C	-0.1488	9.297e-10	9.03166	0.02431	35377	0.02649	37.4659
ENO3	chr17	5058280	rs12103561	T	C	-0.1214	1.06e-50	49.9747	0.008107	35377	0.45617	224.242
ENO3	chr17	5077691	rs113831399	GGCA	GACA	-0.1172	4.168e-13	12.3801	0.016166	35376	0.06828	52.5594
ENO3	chr17	5108170	rs78576255	GG	G	0.1625	9.995e-34	33.0002	0.013425	35376	0.10046	146.514
ENO3	chr17	5114568	rs12944685	A	G	0.2198	2.088e-24	23.6803	0.02156	35378	0.03651	103.934
ENO3	chr17	5203556	rs72830935	T	C	-0.1382	2.369e-12	11.6254	0.019712	35379	0.04483	49.1535
ENO3	chr17	5244677	rs28784026	TTTTAA	TTTTTA	0.0792	4.415e-16	15.3551	0.009746	35379	0.22247	66.0386
ENO3	chr17	5294998	rs58002085	ACT	ACG	0.0547	1.375e-11	10.8617	0.008091	35379	0.49007	45.7057
ENO3	chr17	5382982	rs80135274	T	A	0.1139	2.606e-14	13.584	0.014954	35379	0.08104	58.014
ENO3	chr17	5427452	rs147190793	TTA	ATA	0.2273	8.002e-18	17.0968	0.026432	35379	0.0251	73.9501
ENO3	chr17	5463704	rs11286147	GAAAAA	GAAAAAA	0.0547	3.12e-08	7.50585	0.009883	35379	0.21837	30.6335
ENO3	chr17	5500148	rs28692633	T	C	-0.0989	2.883e-09	8.54016	0.016655	35379	0.06369	35.2617
ENO3	chr17	5511718	rs11653414	C	A	-0.1433	7.962e-18	17.099	0.016663	35378	0.06246	73.9581
ENO3	chr17	5556147	rs59470295	CACACACACACACATAT	CACACACACACACACAT	0.1755	8.972e-12	11.0471	0.025725	35378	0.02637	46.5418
ENO3	chr17	5558920	rs61753142	T	C	0.0843	2.578e-09	8.58872	0.014153	35377	0.08947	35.4779
ENO3	chr17	5639252	rs2716943	G	T	0.0587	5.171e-09	8.28643	0.010049	35378	0.2014	34.1217
ENO3	chr17	5642909	rs146760107	CTTTTCTTTTCTTTTCTTTTC	CTTTTCTTTTCTTTTCTTTTCTTTTCTTTTCTTTTCTTTTC	0.0472	1.567e-08	7.80493	0.008348	35375	0.38102	31.9683
ENO3	chr17	5705258	rs887524	A	T	-0.1148	6.335e-09	8.19825	0.019767	35379	0.04558	33.7289
ENO3	chr17	5747888	rs113578279	TAGATAGATAGATAGATAGAT	TAGATAGAT	0.0571	4.837e-08	7.31542	0.010463	35377	0.18191	29.7824
ENO3	chr17	5787255	rs73348703	T	G	0.1324	4.485e-10	9.34824	0.021231	35376	0.03941	38.8897
ENO3	chr19	54255498	rs12975366	C	T	-0.0838	1.216e-24	23.9151	0.008178	35370	0.4155	105.001
ENO3	chr6	32658760	rs28672722	T	G	0.0483	3.976e-08	7.40055	0.008795	35439	0.2905	30.1594
GSTZ1	chr14	65907431	rs13329037	GTGTCTGTGTGTTTGTGTGTATGTG	GTGTCTGTGTGTGTGTGTGTATGTG	0.1476	2.288e-10	9.64054	0.023278	35361	0.03301	40.2051
GSTZ1	chr14	66455315	rs112861604	C	T	0.2235	1.566e-08	7.80521	0.039528	35365	0.0107	31.9702
GSTZ1	chr14	67646576	rs742869	A	G	0.047	2.043e-08	7.68973	0.00838	35362	0.4208	31.4563
GSTZ1	chr14	67961001	rs56313454	C	T	0.0917	8.003e-12	11.0968	0.013409	35361	0.10563	46.7677
GSTZ1	chr14	69527504	rs17107058	T	C	0.1753	2.041e-10	9.69016	0.027571	35359	0.02425	40.4258
GSTZ1	chr14	69529388	rs200980935	AAAAAAT	AAAAAT	-0.1571	1.878e-08	7.7263	0.027939	35359	0.02222	31.6177
GSTZ1	chr14	70257217	rs10144275	AAAAAAGG	AAAAAAAG	-0.0497	3.983e-08	7.39979	0.00905	35361	0.30038	30.1589
GSTZ1	chr14	70399603	rs2332372	G	A	0.0683	3.163e-13	12.4999	0.009373	35362	0.26791	53.0987
GSTZ1	chr14	70662782	rs1205236	T	C	0.0531	2.84e-10	9.54668	0.008419	35359	0.41109	39.7803
GSTZ1	chr14	70685716	rs7152071	T	C	0.0606	1.889e-10	9.72377	0.009513	35361	0.25151	40.5798
GSTZ1	chr14	70699575	rs72721912	T	A	0.1068	2.144e-09	8.66878	0.01784	35361	0.05492	35.8387
GSTZ1	chr14	70713258	rs7152246	T	G	-0.0868	9.04e-13	12.0438	0.012149	35363	0.1328	51.0456
GSTZ1	chr14	70722670	rs8593	TCGAAAGAAAAAAAAAAAAAAGCCAAAGGAAAGAATCTGGT	TCGAAAGAAAAAAAAAAAAAAGCCAAAGGAAAGAACCTGGT	-0.1652	2.872e-08	7.54182	0.029771	35363	0.01965	30.7917
GSTZ1	chr14	70845904	rs150811917	T	C	0.3957	1.047e-08	7.98005	0.069143	35362	0.00384	32.7518
GSTZ1	chr14	70852793	rs2051862	A	G	0.0558	1.291e-09	8.88907	0.009195	35362	0.2767	36.8269
GSTZ1	chr14	70862673	rs144371975	A	G	-0.1622	5.245e-10	9.28025	0.026112	35360	0.02631	38.5853
GSTZ1	chr14	70875221	rs34430379	T	C	-0.054	7.27e-11	10.1385	0.008289	35357	0.49768	42.4408
GSTZ1	chr14	70879704	rs2810086	G	T	0.0913	1.032e-14	13.9863	0.011803	35356	0.14078	59.8352
GSTZ1	chr14	70881339	rs2810085	G	T	0.0608	4.184e-09	8.37841	0.010346	35357	0.20277	34.5352
GSTZ1	chr14	71144133	rs4353435	A	G	-0.0759	4.839e-08	7.31524	0.013908	35363	0.09858	29.782
GSTZ1	chr14	72005463	rs148163713	ATCTATCTATCTATCTA	ATCTA	0.2168	5.463e-17	16.2626	0.025883	35361	0.02718	70.16
GSTZ1	chr14	72021233	rs117648752	A	G	0.217	1.346e-09	8.87095	0.035798	35361	0.01357	36.7453
GSTZ1	chr14	72099864	rs17179602	A	T	0.1633	1.417e-11	10.8486	0.024171	35364	0.0299	45.6439
GSTZ1	chr14	72251025	rs12881198	G	C	0.0911	1.435e-08	7.84315	0.016069	35359	0.07087	32.141
GSTZ1	chr14	72276482	rs75349354	G	A	-0.0622	3.889e-10	9.41016	0.009939	35360	0.21969	39.1648
GSTZ1	chr14	72334067	rs117092013	G	A	0.1292	2.031e-09	8.69229	0.02155	35359	0.0366	35.9443
GSTZ1	chr14	72444681	rs72726135	T	C	0.1675	6.005e-15	14.2215	0.021464	35352	0.03901	60.8987
GSTZ1	chr14	72491761	rs1548687	A	G	0.076	8.377e-14	13.0769	0.010182	35352	0.21127	55.7136
GSTZ1	chr14	72531679	rs78388246	G	A	0.1673	1.268e-08	7.89688	0.029401	35353	0.02065	32.3793
GSTZ1	chr14	72573187	rs11158961	T	G	0.08	1.219e-08	7.914	0.014042	35352	0.09705	32.458
GSTZ1	chr14	72579101	rs2526908	T	A	0.0539	6.635e-11	10.1782	0.008256	35348	0.4979	42.6224
GSTZ1	chr14	72579754	rs77006525	C	T	-0.1808	4.304e-12	11.3661	0.026101	35349	0.02425	47.9825
GSTZ1	chr14	72580314	rs1017027	CG	CA	0.07	5.112e-12	11.2914	0.010141	35348	0.2097	47.6469
GSTZ1	chr14	72616345	rs55813562	C	T	0.0746	4.043e-08	7.3933	0.013591	35352	0.10006	30.1283
GSTZ1	chr14	72667493	rs12147210	T	C	0.2059	1.443e-09	8.84073	0.03403	35353	0.01488	36.6091
GSTZ1	chr14	72703900	rs112743683	T	G	0.1429	7.705e-16	15.1132	0.017732	35352	0.05946	64.9455
GSTZ1	chr14	72706312	rs11627420	A	G	-0.1126	1.021e-08	7.99097	0.019661	35352	0.04619	32.7994
GSTZ1	chr14	72714916	rs12434292	G	A	-0.2598	2.852e-08	7.54485	0.046808	35351	0.00727	30.8062
GSTZ1	chr14	72716389	rs2332916	T	C	0.0935	3.608e-15	14.4427	0.011884	35351	0.14002	61.901
GSTZ1	chr14	72774419	rs76239761	T	C	0.147	8.177e-09	8.08741	0.0255	35351	0.0269	33.2318
GSTZ1	chr14	72813441	rs2159714	T	C	-0.0876	2.246e-09	8.64859	0.014651	35352	0.08635	35.7498
GSTZ1	chr14	72864476	rs143060382	C	T	-0.2624	2.183e-09	8.66095	0.043853	35352	0.00873	35.8038
GSTZ1	chr14	72865119	rs10146769	A	G	-0.262	3.789e-11	10.4215	0.039624	35352	0.01055	43.7206
GSTZ1	chr14	72874835	rs59283134	T	C	0.1333	2.904e-09	8.537	0.022453	35352	0.03516	35.2461
GSTZ1	chr14	73014236	rs11622549	A	G	-0.0631	8.25e-10	9.08355	0.010277	35352	0.20236	37.6987
GSTZ1	chr14	73126798	rs214283	G	A	0.1397	8.132e-19	18.0898	0.015771	35352	0.07524	78.4647
GSTZ1	chr14	73133549	rs111690640	T	G	0.1063	1.519e-12	11.8184	0.01503	35352	0.08384	50.0206
GSTZ1	chr14	73134512	rs200342894	ATTTATTTATTTATTTATTTA	ATTTATTTATTTATTTATTTATTTT	-0.0735	1.211e-11	10.9169	0.010842	35352	0.17521	45.9574
GSTZ1	chr14	73412614	rs140754361	T	C	-0.1084	1.369e-16	15.8636	0.013112	35352	0.11045	68.3472
GSTZ1	chr14	73432599	rs117526918	T	C	0.0866	2.171e-09	8.66334	0.014471	35352	0.08771	35.8128
GSTZ1	chr14	73447630	rs4899463	AAAAAAACAAACAAACGTGC	AAAAAAACAAACAAACCTGC	-0.2099	2.929e-10	9.53328	0.033304	35352	0.01499	39.7221
GSTZ1	chr14	73479355	rs149553410	T	C	0.2469	1.369e-21	20.8636	0.025869	35352	0.02665	91.0926
GSTZ1	chr14	73674726	rs7140570	G	A	0.0657	1.958e-12	11.7082	0.009336	35351	0.266	49.5232
GSTZ1	chr14	73705861	rs9707306	G	C	0.0712	9.661e-15	14.015	0.009195	35351	0.28141	59.9593
GSTZ1	chr14	73820490	rs146004945	G	T	-0.205	1.358e-12	11.8671	0.028921	35351	0.02004	50.2436
GSTZ1	chr14	73878154	rs151033173	G	A	0.3717	2.566e-26	25.5907	0.03502	35351	0.01337	112.656
GSTZ1	chr14	73927842	rs11461357	TTTTTTTTTAA	TTTTTTTAA	0.4874	7.434e-25	24.1288	0.047344	35351	0.00799	105.984
GSTZ1	chr14	73953327	rs112742205	C	T	-0.1053	8.936e-09	8.04886	0.018314	35351	0.05324	33.059
GSTZ1	chr14	74003788	rs117393120	GGAAAAG	GAAAAAG	0.1912	5.539e-14	13.2566	0.02543	35351	0.02828	56.5305
GSTZ1	chr14	74058596	rs200205554	CTTT	CT	0.583	2.423e-16	15.6157	0.071106	35351	0.00332	67.224
GSTZ1	chr14	74161830	rs117790708	T	C	0.1667	4.108e-08	7.38637	0.030386	35351	0.02052	30.0971
GSTZ1	chr14	74167527	rs12879392	C	A	-0.2145	1.3e-12	11.8861	0.030236	35351	0.01915	50.3276
GSTZ1	chr14	74226664	rs4467013	G	C	0.0751	8.908e-20	19.0502	0.008251	35349	0.46721	82.8451
GSTZ1	chr14	74229745	rs112459840	GTTTGTTTGTTTGTTTGTTTGTTTGTTTGTTTT	GTTTGTTTGTTTGTTTGTTTGTTTT	0.0714	1.409e-09	8.85109	0.011793	35351	0.14032	36.6562
GSTZ1	chr14	74229745	rs112459840	GTTTGTTTGTTTGTTTGTTTGTTTGTTTT	GTTTGTTTGTTTGTTTGTTTGTTTT	-0.0714	3.374e-17	16.4718	0.008467	35351	0.38603	71.1111
GSTZ1	chr14	74275236	rs117549157	T	C	0.2287	3.912e-09	8.4076	0.038843	35350	0.01117	34.6662
GSTZ1	chr14	74276341	rs144160338	G	T	-0.0865	6.664e-17	16.1763	0.010356	35350	0.19628	69.7667
GSTZ1	chr14	74355193	rs2108759	A	G	0.0706	3.086e-08	7.5106	0.012752	35349	0.11883	30.6516
GSTZ1	chr14	74368595	rs10131983	C	T	0.2135	3.216e-11	10.4927	0.032171	35350	0.01789	44.042
GSTZ1	chr14	74388823	rs57445579	A	G	0.0635	7.685e-10	9.11436	0.010323	35349	0.20179	37.8386
GSTZ1	chr14	74389118	rs72730145	C	T	-0.138	3.417e-18	17.4664	0.015868	35349	0.07116	75.6334
GSTZ1	chr14	74398360	rs368436435	T	C	-0.2576	3.86e-12	11.4134	0.037106	35350	0.01246	48.1952
GSTZ1	chr14	74442680	rs60147521	C	G	-0.1664	4.25e-08	7.37161	0.030364	35351	0.01829	30.0323
GSTZ1	chr14	74499011	rs77847288	C	G	-0.1233	5.145e-14	13.2886	0.016378	35351	0.06921	56.6767
GSTZ1	chr14	74514643	rs140600905	C	T	0.2628	5.758e-23	22.2397	0.026633	35351	0.02524	97.3667
GSTZ1	chr14	74602393	rs4899524	T	C	-0.0716	5.078e-18	17.2943	0.008276	35350	0.48031	74.8488
GSTZ1	chr14	74619829	rs71429055	T	G	-0.1218	1.084e-08	7.96497	0.021305	35350	0.03985	32.6837
GSTZ1	chr14	74622556	rs143101173	A	G	0.3115	4.435e-22	21.3531	0.032245	35351	0.01635	93.3236
GSTZ1	chr14	74646134	rs76668162	A	G	0.1206	1.26e-12	11.8996	0.016989	35351	0.0616	50.3917
GSTZ1	chr14	74646793	rs141242290	GA	AA	0.3392	3.367e-13	12.4728	0.046601	35351	0.00818	52.9811
GSTZ1	chr14	74715632	rs79584556	T	C	-0.2018	5.303e-12	11.2755	0.029258	35351	0.02023	47.5722
GSTZ1	chr14	74944185	rs140365842	C	T	-0.1184	5.045e-11	10.2971	0.018022	35351	0.05703	43.1616
GSTZ1	chr14	74944354	rs61759398	A	G	0.2311	1.067e-14	13.9718	0.029893	35351	0.01865	59.7669
GSTZ1	chr14	74991874	rs116437200	T	C	-0.1147	6.654e-09	8.17692	0.019778	35352	0.04588	33.6327
GSTZ1	chr14	75079527	rs12431669	T	C	0.0527	2.753e-08	7.56019	0.009484	35353	0.25441	30.8772
GSTZ1	chr14	75143987	rs72736261	T	C	0.1902	1.031e-09	8.98674	0.031157	35353	0.01817	37.2657
GSTZ1	chr14	75233138	rs181855438	C	T	0.4675	1.549e-28	27.81	0.042189	35346	0.009	122.79
GSTZ1	chr14	75242863	rs8013918	C	T	-0.0764	5.607e-20	19.2513	0.008348	35348	0.43034	83.7571
GSTZ1	chr14	75261688	rs184122461	A	C	-0.2154	1.518e-11	10.8187	0.031929	35347	0.01684	45.5115
GSTZ1	chr14	75283402	rs4645873	C	G	-0.1921	1.549e-12	11.81	0.027171	35348	0.02388	49.9854
GSTZ1	chr14	75283497	rs4645874	C	T	-0.0783	6.034e-09	8.21939	0.013463	35349	0.10373	33.8252
GSTZ1	chr14	75299433	rs17103127	A	T	-0.0872	1.508e-17	16.8216	0.010227	35350	0.2063	72.7003
GSTZ1	chr14	75318556	rs10136321	A	T	-0.0609	2.276e-13	12.6428	0.008307	35349	0.45597	53.746
GSTZ1	chr14	75318848	rs58281234	A	T	-0.1905	3.603e-19	18.4433	0.021288	35350	0.03799	80.0793
GSTZ1	chr14	75328920	rs191939750	C	T	0.1964	9.119e-09	8.04005	0.034178	35348	0.01515	33.021
GSTZ1	chr14	75329274	rs80102311	T	C	0.1164	6.293e-11	10.2011	0.017807	35348	0.05648	42.7292
GSTZ1	chr14	75356094	rs78320673	T	C	0.3928	9.225e-21	20.035	0.042035	35350	0.00985	87.3214
GSTZ1	chr14	75364418	rs2884739	A	G	-0.0634	5.331e-14	13.2732	0.008427	35350	0.42025	56.6021
GSTZ1	chr14	75405254	rs59713300	G	A	-0.2049	6.121e-13	12.2132	0.028467	35349	0.02165	51.8084
GSTZ1	chr14	75415140	rs77755307	AGGG	AGGA	-0.1426	2.157e-08	7.66615	0.025469	35348	0.02585	31.3484
GSTZ1	chr14	75420267	rs11620649	C	A	0.0901	5.705e-15	14.2437	0.011536	35350	0.15125	61.0013
GSTZ1	chr14	75443311	rs78493330	G	A	0.069	1.816e-10	9.74088	0.010822	35349	0.17553	40.6521
GSTZ1	chr14	75475255	rs74065211	T	C	0.0797	2.073e-12	11.6834	0.011338	35345	0.16146	49.4133
GSTZ1	chr14	75495187	rs35253094	C	G	0.1883	3.931e-22	21.4055	0.019467	35351	0.04675	93.5627
GSTZ1	chr14	75515408	rs117026794	T	C	-0.1125	9.929e-09	8.00309	0.019627	35351	0.04626	32.8547
GSTZ1	chr14	75537498	rs149310170	T	C	0.2784	2.497e-15	14.6026	0.035179	35349	0.01425	62.6284
GSTZ1	chr14	75547727	rs139030927	T	C	0.357	1.923e-14	13.716	0.046632	35351	0.00872	58.6095
GSTZ1	chr14	75554701	rs2215910	A	G	-0.1035	4.952e-09	8.30522	0.017696	35351	0.05818	34.2082
GSTZ1	chr14	75560353	rs6574247	T	G	-0.071	1.498e-17	16.8245	0.008326	35350	0.44283	72.7183
GSTZ1	chr14	75581376	rs150986858	T	C	-0.2287	2.073e-16	15.6834	0.02783	35349	0.02259	67.5314
GSTZ1	chr14	75587715	rs10133560	T	A	-0.0716	3.451e-16	15.4621	0.008778	35349	0.32974	66.5327
GSTZ1	chr14	75594041	rs10136327	T	C	-0.1894	7.091e-18	17.1493	0.021989	35349	0.03575	74.1906
GSTZ1	chr14	75599220	rs72723662	C	T	0.0915	8.914e-09	8.04993	0.015913	35349	0.07286	33.0627
GSTZ1	chr14	75599334	rs199736728	ACCAAAA	CCAAAA	-0.1381	1.141e-09	8.94271	0.022683	35349	0.0344	37.0669
GSTZ1	chr14	75614708	rs7141438	G	A	-0.1081	5.045e-32	31.2971	0.009178	35350	0.28461	138.725
GSTZ1	chr14	75646659	rs75002047	C	T	-0.201	3.286e-10	9.48333	0.031983	35353	0.01592	39.4961
GSTZ1	chr14	75703851	rs12436752	T	C	0.1805	2.309e-24	23.6366	0.017722	35353	0.05847	103.736
GSTZ1	chr14	75708738	rs8007959	C	T	0.0754	1.219e-12	11.914	0.010615	35352	0.18503	50.4548
GSTZ1	chr14	75710399	rs377455162	TACACACACACACACACACACACACACACACACACACACACACAC	TACACACACACACACACACACACACACACACACACACAC	0.1078	3.516e-09	8.45395	0.018254	35352	0.05513	34.8756
GSTZ1	chr14	75710399	rs377455162	TACACACACACACACACACACACACACACACACACACACACACACACAC	TACACACACACACACACACACACACACACACACACACAC	-0.3215	5.965e-13	12.2244	0.044645	35352	0.00848	51.8581
GSTZ1	chr14	75710399	rs377455162	TACACACACACACACACACACACACACACACACACACACACACACACACAC	TACACACACACACACACACACACACACACACACACACAC	0.6184	1.278e-35	34.8935	0.049642	35352	0.0073	155.182
GSTZ1	chr14	75713527	rs140038311	A	G	-0.3088	1.558e-12	11.8074	0.043682	35353	0.00898	49.9746
GSTZ1	chr14	75760405	rs61980796	T	C	0.1166	2.056e-14	13.687	0.015248	35353	0.07925	58.4751
GSTZ1	chr14	75771254	rs140914274	T	C	-0.2395	1.173e-17	16.9307	0.027993	35353	0.02179	73.2002
GSTZ1	chr14	75772296	rs77943558	T	C	0.2568	4.047e-15	14.3929	0.032699	35353	0.01665	61.6767
GSTZ1	chr14	75906651	rs116867817	C	A	-0.194	2.192e-09	8.65916	0.032426	35353	0.01598	35.7945
GSTZ1	chr14	75933547	rs117799279	T	C	-0.1671	1.605e-08	7.79452	0.029576	35352	0.01945	31.9208
GSTZ1	chr14	75964165	rs3917196	C	T	-0.1303	7.654e-16	15.1161	0.016167	35353	0.07237	64.9576
GSTZ1	chr14	75975660	rs117993887	T	G	0.3344	9.707e-18	17.0129	0.038986	35353	0.01095	73.5724
GSTZ1	chr14	75996146	rs74693695	A	G	0.1557	1.441e-10	9.84134	0.024285	35354	0.02903	41.1056
GSTZ1	chr14	76015825	rs13313357	T	C	0.1191	3.599e-17	16.4438	0.014136	35354	0.09753	70.9856
GSTZ1	chr14	76029851	rs150115612	TTTTTATTTTATTTTATTTTATTTTATTTTA	TTTTTATTTTA	-0.0897	9.835e-17	16.0072	0.010798	35349	0.1843	69.0078
GSTZ1	chr14	76044237	rs147503125	G	A	0.1701	5.825e-09	8.2347	0.029218	35354	0.02065	33.8928
GSTZ1	chr14	76065568	rs77730612	T	C	0.2512	3.262e-16	15.4865	0.030772	35354	0.01769	66.6389
GSTZ1	chr14	76117816	rs73319153	C	A	-0.0782	4.043e-08	7.3933	0.014247	35351	0.09153	30.1277
GSTZ1	chr14	76118116	rs35205405	G	C	0.0723	6.982e-18	17.156	0.008392	35350	0.42235	74.2242
GSTZ1	chr14	76122151	rs58792096	GCAGCTCTTT	GCAGCTCT	0.1045	6.875e-09	8.16273	0.018036	35347	0.06202	33.5701
GSTZ1	chr14	76128785	rs2543363	C	T	-0.0626	5.042e-11	10.2974	0.009529	35353	0.24994	43.1573
GSTZ1	chr14	76138660	rs72727835	C	G	-0.1048	1.187e-19	18.9256	0.011554	35353	0.15049	82.2731
GSTZ1	chr14	76138677	rs75529755	A	G	0.1835	6.548e-15	14.1839	0.023547	35353	0.03022	60.7297
GSTZ1	chr14	76152002	rs375422103	C	G	-0.1587	1.393e-08	7.85605	0.027968	35353	0.02251	32.1982
GSTZ1	chr14	76194484	rs111909901	AGTGTGTGTGTGTGTGTGTGTGTG	AGTGTGTGTG	0.3635	1.185e-11	10.9263	0.053598	35352	0.00631	45.9951
GSTZ1	chr14	76203146	rs112370101	G	A	-0.2097	8.343e-17	16.0787	0.025185	35352	0.02906	69.3287
GSTZ1	chr14	76221120	rs61979256	T	A	0.3558	3.455e-37	36.4616	0.027923	35353	0.02145	162.363
GSTZ1	chr14	76230034	rs72729618	T	C	-0.1644	1.667e-09	8.77806	0.027276	35347	0.0223	36.3281
GSTZ1	chr14	76235269	rs6574281	G	A	0.0752	8.272e-20	19.0824	0.008255	35353	0.47613	82.9854
GSTZ1	chr14	76248722	rs61981663	A	G	0.0877	4.091e-09	8.38817	0.014914	35354	0.08562	34.5789
GSTZ1	chr14	76260466	rs147735219	T	C	-0.1833	1.537e-17	16.8133	0.021503	35354	0.03819	72.6653
GSTZ1	chr14	76265498	rs144389866	TAC	T	-0.1405	4.994e-26	25.3015	0.013316	35354	0.10788	111.328
GSTZ1	chr14	76266082	rs12432935	A	G	0.1166	5.552e-09	8.25555	0.020001	35354	0.04502	33.9855
GSTZ1	chr14	76270091	rs117043940	C	G	-0.2166	1.966e-13	12.7064	0.029465	35355	0.02014	54.0386
GSTZ1	chr14	76276528	rs2008064	C	T	-0.0748	8.462e-11	10.0725	0.011522	35357	0.15526	42.1451
GSTZ1	chr14	76283483	rs73308653	A	G	0.0979	1.649e-09	8.78278	0.016238	35357	0.06872	36.3497
GSTZ1	chr14	76304813	rs7152408	A	T	-0.1616	7.154e-18	17.1455	0.018764	35358	0.05283	74.1706
GSTZ1	chr14	76307851	rs2360992	G	A	-0.109	1.921e-39	38.7165	0.008295	35358	0.45938	172.671
GSTZ1	chr14	76330228	rs750684	A	T	-0.0726	1.153e-13	12.9382	0.009782	35364	0.2398	55.083
GSTZ1	chr14	76355603	rs72731617	C	T	-0.0953	9.002e-13	12.0457	0.013338	35360	0.10884	51.051
GSTZ1	chr14	76364691	rs11432405	CAAA	CA	0.7919	2.111e-15	14.6755	0.099803	35360	0.00177	62.9584
GSTZ1	chr14	76369528	rs117660944	T	C	-0.1923	3.093e-15	14.5096	0.024382	35360	0.02976	62.2042
GSTZ1	chr14	76371003	rs80265448	T	C	-0.208	2.651e-17	16.5766	0.024583	35360	0.0281	71.5907
GSTZ1	chr14	76379680	rs117467941	A	G	0.2504	6.66e-11	10.1765	0.038357	35360	0.01127	42.6167
GSTZ1	chr14	76385405	rs17104397	C	T	0.1117	6.618e-12	11.1793	0.016269	35360	0.06765	47.1395
GSTZ1	chr14	76390445	rs146620269	T	C	0.1962	7.425e-15	14.1293	0.025228	35357	0.02779	60.4829
GSTZ1	chr14	76393305	rs76574528	A	T	-0.1774	1.674e-09	8.77624	0.029436	35357	0.01993	36.3203
GSTZ1	chr14	76404202	rs56282300	A	G	0.0647	4.757e-13	12.3227	0.008946	35356	0.3035	52.3059
GSTZ1	chr14	76404475	rs10132091	C	T	-0.064	1.062e-14	13.9739	0.008278	35356	0.49561	59.7736
GSTZ1	chr14	76416280	rs1124488	T	C	-0.1059	1.235e-14	13.9083	0.013731	35357	0.09978	59.4823
GSTZ1	chr14	76429092	rs7158332	G	C	-0.1013	1.624e-14	13.7894	0.013195	35357	0.11178	58.9386
GSTZ1	chr14	76435142	rs71429955	A	G	-0.0631	3.344e-08	7.47573	0.011426	35357	0.15642	30.4979
GSTZ1	chr14	76441432	rs117978912	A	G	-0.1532	3.241e-10	9.48932	0.024369	35357	0.02992	39.5223
GSTZ1	chr14	76461872	rs10136810	T	C	-0.0804	6.477e-20	19.1886	0.0088	35357	0.33204	83.4731
GSTZ1	chr14	76474736	rs139649756	A	G	-0.1136	1.909e-08	7.71919	0.020213	35356	0.04292	31.586
GSTZ1	chr14	76482814	rs113562033	T	C	0.3374	2.83e-19	18.5482	0.037593	35356	0.01141	80.552
GSTZ1	chr14	76499252	rs75599193	A	G	-0.2515	9.539e-09	8.0205	0.043825	35358	0.00875	32.9331
GSTZ1	chr14	76502144	rs11159209	G	A	-0.0738	1.238e-15	14.9073	0.009224	35357	0.28164	64.0139
GSTZ1	chr14	76503341	rs149132147	T	C	0.2244	1.033e-14	13.9859	0.029011	35358	0.0213	59.8302
GSTZ1	chr14	76508339	rs61990396	C	T	0.2138	1.632e-27	26.7873	0.019672	35357	0.04585	118.119
GSTZ1	chr14	76528543	rs117809613	A	G	-0.2714	4.062e-09	8.39126	0.046144	35355	0.00797	34.5931
GSTZ1	chr14	76540006	rs7148075	C	G	0.0709	1.185e-14	13.9263	0.009187	35352	0.28695	59.5587
GSTZ1	chr14	76540434	rs2909436	A	G	0.1651	1.379e-09	8.86044	0.027254	35352	0.0235	36.6973
GSTZ1	chr14	76542891	rs150469170	A	G	0.2339	6.281e-15	14.202	0.029994	35349	0.01985	60.8123
GSTZ1	chr14	76543481	rs4903425	A	G	-0.0895	2.143e-10	9.66898	0.014093	35349	0.09327	40.331
GSTZ1	chr14	76548717	rs28431939	G	A	0.2105	7.447e-14	13.128	0.028143	35350	0.02076	55.9453
GSTZ1	chr14	76563331	rs11420328	ATGGTATTTTTTTTTTTC	ATGGTATTTTTTTTTTC	-0.0659	2e-14	13.699	0.008614	35346	0.36884	58.5277
GSTZ1	chr14	76577319	rs1466417	G	A	0.0852	2.129e-12	11.6718	0.012127	35350	0.13531	49.3597
GSTZ1	chr14	76580578	rs117162604	T	G	-0.1619	3.567e-13	12.4477	0.022266	35351	0.03682	52.87
GSTZ1	chr14	76583452	rs35476595	AAT	AA	-0.1294	9.926e-32	31.0032	0.01104	35349	0.16425	137.382
GSTZ1	chr14	76584820	rs1642879	T	C	0.1626	5.455e-11	10.2632	0.024794	35351	0.02961	43.0079
GSTZ1	chr14	76590013	rs138362191	T	C	0.3554	1.565e-09	8.80549	0.058865	35352	0.00534	36.4519
GSTZ1	chr14	76591533	rs74068146	C	G	-0.1068	1.023e-10	9.99012	0.016524	35352	0.06538	41.7746
GSTZ1	chr14	76592537	rs114395111	C	T	-0.1512	5.125e-25	24.2903	0.014636	35353	0.08584	106.723
GSTZ1	chr14	76601607	rs140960603	A	G	0.4903	9.625e-51	50.0166	0.032726	35356	0.01511	224.459
GSTZ1	chr14	76612477	rs56063822	G	T	0.8376	1.77e-24	23.752	0.082029	35356	0.00312	104.265
GSTZ1	chr14	76615233	rs116855780	A	G	-0.2029	1.97e-16	15.7055	0.024672	35356	0.02828	67.6325
GSTZ1	chr14	76649533	rs61989195	G	A	0.0955	1.225e-16	15.9119	0.011533	35356	0.14952	68.5681
GSTZ1	chr14	76671674	rs74947959	G	A	0.4179	3.078e-30	29.5117	0.036572	35357	0.01287	130.571
GSTZ1	chr14	76684544	rs377438257	TTTG	G	-0.1037	8.804e-13	12.0553	0.014508	35343	0.0926	51.0908
[truncated: 5,123 more rows]

## Sheet: Table S6
Summary statistics of the causal estimates of FODMAP Diet on Recurring oral aphthae. (p = 5e-06,r2 = 0.001,kb = 10000)
FODMAP Diet frame	Frame		IVW
		nSNP	OR	OR_lci95	OR_uci95	P	Pheterogeneity	Ppleiotropy
Low FODMAP	Red wine intake	11	1.79343	0.737149	4.3633	0.197848	0.164182	0.972323
	Oily fish intake	167	0.971894	0.566168	1.66837	0.917639	0.360085	0.481694
	Feta intake	29	1.50474	0.114897	19.7067	0.755535	0.772607	0.753754
	Beer/cider intake	14	0.952585	0.437384	2.07465	0.902646	0.209614	0.529217
	Broccoli intake	8	0.706865	0.269853	1.85159	0.480122	0.548557	0.885622
	Cheese intake	199	1.04512	0.674385	1.61967	0.843474	0.268951	0.688658
	Poultry intake	81	2.72958	1.13845	6.5445	0.0244087	0.819298	0.582152
	Pork intake	83	0.468249	0.163974	1.33715	0.156396	0.520186	0.953376
	Beef intake	98	4.75283	2.03547	11.0979	0.000314948	0.82145	0.50258
	Non-oily fish intake	68	0.727424	0.273364	1.93568	0.523908	0.605973	0.16664
	Lobster/crab intake	54	0.415796	0.0225446	7.66864	0.555111	0.891	0.779954
	Tea intake	137	0.539377	0.317921	0.915096	0.0220806	0.12555	0.626231
	Banana intake	16	0.922398	0.485456	1.75262	0.805175	0.750664	0.91218
	Bran cereal intake	5	0.541906	0.138441	2.1212	0.378886	0.583511	0.506934
	Coffee intake	117	0.702373	0.360976	1.36665	0.29822	0.535016	0.451101
	Fresh tomato intake	10	1.6324	0.768005	3.46969	0.202714	0.0995849	0.192673
	Lamb/mutton intake	129	1.29494	0.531753	3.15347	0.569237	0.128438	0.303722
High FODMAP	Fresh fruit intake	141	0.994307	0.408133	2.42237	0.989974	0.60569	0.640388
	Dried fruit intake	152	0.398839	0.201555	0.789226	0.00829633	0.193864	0.359436
	Cooked vegetable intake	92	0.692465	0.253022	1.89512	0.474335	0.0703355	0.533976
	Cereal intake	171	0.625604	0.33066	1.18363	0.149365	0.020795	0.306483
	Salad / raw vegetable intake	107	1.08727	0.410885	2.8771	0.86617	0.489308	0.346213
Other	Apple intake	18	1.05375	0.561313	1.97819	0.870582	0.481762	0.527902
	Cherry intake	17	0.660413	0.0518235	8.41599	0.749333	0.139774	0.343154
	Mango intake	23	6.03612	0.601825	60.5405	0.126434	0.376456	0.590543
	Garlic intake	19	1.66063	0.594354	4.63984	0.333282	0.210079	0.617535
	Celery intake	14	1.68481	0.478859	5.92778	0.416363	0.0617771	0.432263
	Milk intake	20	0.885374	0.231397	3.38762	0.858859	0.41463	0.985245

## Sheet: Table S7
Summary statistics of the causal estimates of ferroptosis proteins on Recurring oral aphthae(p = 5e-08,r2 = 0.1,kb = 10000).
Ferroptosis(Mediators)		IVW
	nSNP	OR	OR_lci95	OR_uci95	P	Pheterogeneity	Ppleiotropy
TIMP1	5	0.865434	0.477634	1.56809	0.633667	0.216825	0.916989
MUC1	45	1.09497	0.934545	1.28294	0.261659	0.760489	0.308404
TF	10	1.10897	0.817728	1.50394	0.505777	0.919435	0.890925
SMPD1	145	1.03489	0.957141	1.11896	0.389384	0.710389	0.0369872
PIEZO1	7	1.05239	0.592477	1.86931	0.861699	0.422167	0.667542
MAP1LC3A	41	1.04781	0.848322	1.29421	0.664709	0.196781	0.242661
HMOX1	51	1.06735	0.916021	1.24368	0.403403	0.644749	0.110736
CDH1	8	0.977376	0.617268	1.54757	0.922252	0.0470494	0.483326
BRD2	5	1.2953	0.777838	2.15699	0.320021	0.587604	0.618078
IL1B	27	1.13741	0.998768	1.29529	0.0522076	0.381414	0.930668
IFNA10	5	1.59927	0.929548	2.7515	0.0898667	0.759154	0.528646
PGRMC1	3	1.98698	0.540422	7.30554	0.301325	0.0931483	0.33732
ACADSB	11	1.13611	0.791849	1.63003	0.488412	0.564922	0.104789
FABP4	3	1.42849	0.76368	2.67205	0.264349	0.598276	0.715512
PRKCA	5	1.02967	0.554584	1.91175	0.926204	0.876035	0.772069
LIFR	69	1.09258	0.983621	1.21361	0.0985581	0.780238	0.315839
IDO1	70	1.04222	0.918662	1.1824	0.520659	0.329961	0.806225
IFNA4	5	1.9317	1.05006	3.55358	0.0342552	0.979062	0.927064
TGFB1	13	1.19035	0.797063	1.7777	0.39447	0.888829	0.733839
BACH1	39	1.09698	0.927665	1.29721	0.279174	0.699881	0.594725
RB1	27	1.00043	0.79807	1.2541	0.997031	0.823671	0.555636
PTEN	3	1.28117	0.341776	4.80258	0.713225	0.169843	0.312075
GOT1	27	0.94247	0.77608	1.14453	0.549937	0.645275	0.777426
MYB	8	0.773038	0.417037	1.43294	0.41361	0.676351	0.883499
NQO1	252	0.982436	0.930861	1.03687	0.519536	0.3047	0.00981092
SLC3A2	4	1.42292	0.867068	2.33511	0.162833	0.738789	0.911987
CISD1	10	1.34935	0.862664	2.11062	0.189267	0.936725	0.42484
PARK7	5	1.04635	0.633357	1.72863	0.859607	0.211721	0.759167
FH	3	1.24445	0.726967	2.13028	0.425242	0.347526	0.400548
HSPB1	97	0.899723	0.821278	0.985661	0.0231894	0.938221	0.310826
TP53	60	1.01368	0.890277	1.15418	0.837502	0.638424	0.680055
EGFR	22	1.15293	0.888895	1.4954	0.283522	0.337014	0.356996
FTMT	276	0.952834	0.913991	0.993327	0.0228886	0.358088	0.752783
GSTM1	304	1.0055	0.961354	1.05167	0.810793	0.662497	0.993618
MIOX	19	0.988198	0.733763	1.33086	0.937697	0.166346	0.746681
PARK7	42	1.0527	0.898258	1.23369	0.525785	0.533926	0.737681
STAT3	15	1.19985	0.893258	1.61168	0.226196	0.665372	0.604321
TFR2	15	1.13334	0.817579	1.57104	0.452527	0.877997	0.281697
BRDT	6	1.51836	0.870439	2.64858	0.141238	0.852416	0.628509
BRPF1	16	1.02529	0.746159	1.40885	0.877568	0.961707	0.461868
TYRO3	35	1.02818	0.85697	1.23361	0.764873	0.722773	0.745677
SIRT2	64	1.04704	0.945339	1.15968	0.377911	0.379384	0.480568
CD44	4	1.16036	0.566045	2.37868	0.684658	0.63512	0.607702
AKR1C1	10	0.931332	0.546416	1.5874	0.793719	0.95376	0.839497
TNFAIP3	8	1.13536	0.741356	1.73877	0.559362	0.682971	0.915205
ECH1	12	1.53405	1.22503	1.92103	0.000192617	0.924729	0.189473
FTL	7	0.821376	0.466195	1.44716	0.495902	0.99996	0.940748
SOX2	2	1.69458	0.557753	5.14854	0.352236	0.571385	NA
ACVR1B	3	1.75117	0.899574	3.40896	0.0992308	0.604357	0.498885
MAPK9	14	0.855714	0.633325	1.15619	0.310204	0.655659	0.238652
TFRC	21	0.848448	0.627936	1.1464	0.284501	0.920815	0.442415
ADAMTS13	205	0.98723	0.941735	1.03492	0.593382	0.993728	0.846579
AKR1C3	48	0.980406	0.842513	1.14087	0.798042	0.178241	0.322528
PPARA	4	0.941916	0.579663	1.53056	0.809099	0.931555	0.607987
CYGB	4	1.21747	0.35455	4.18061	0.754566	0.0884534	0.561835
SNX5	22	0.945095	0.707863	1.26183	0.701767	0.054461	0.88702
CHP1	7	1.26914	0.826961	1.94776	0.275445	0.781564	0.422922
DPEP1	132	0.990453	0.923795	1.06192	0.787265	0.621772	0.691242
CA9	8	1.09543	0.788491	1.52185	0.586882	0.232329	0.0797738
ASAH2	185	0.979536	0.927427	1.03457	0.458476	0.50096	0.118756
RARRES2	26	1.07598	0.877925	1.31872	0.480432	0.471177	0.565791
BCAT2	5	0.623162	0.380427	1.02077	0.0603348	0.787595	0.476376
SNCA	5	1.43982	0.725304	2.85824	0.297428	0.634887	0.526973
PARP16	13	0.960537	0.651534	1.41609	0.838899	0.980162	0.233961
HSPA5	6	0.808957	0.442313	1.47952	0.491271	0.134863	0.458797
LGMN	42	1.00913	0.86264	1.1805	0.909549	0.431726	0.168685
BECN1	20	1.15734	0.870848	1.53809	0.31393	0.787044	0.711646
TP53	12	1.1096	0.819283	1.50281	0.501563	0.849228	0.245864
DNAJB6	2	0.457579	0.132255	1.58314	0.216999	0.22958	NA
ADIPOQ	57	1.04978	0.923606	1.19319	0.457119	0.931128	0.442929
OSBPL9	6	1.19664	0.685364	2.08933	0.527822	0.25123	0.374276
SNX4	8	0.865614	0.592112	1.26545	0.456348	0.551641	0.547156
POR	20	0.881814	0.699923	1.11097	0.285919	0.648007	0.499195
FXN	3	1.71486	0.818656	3.59215	0.152828	0.675048	0.933822
BID	5	0.897816	0.47404	1.70043	0.740801	0.20967	0.529005
SAT1	2	0.576591	0.161888	2.05363	0.395534	0.4331	NA
COX4I2	56	1.03512	0.905937	1.18273	0.611784	0.520695	0.959264
PGD	5	1.39994	0.785285	2.49571	0.254052	0.504942	0.301711
GDF15	94	0.970791	0.88972	1.05925	0.505244	0.97491	0.128524
PIR	58	1.05498	0.941191	1.18253	0.358013	0.726241	0.659455
PARP11	3	1.65907	0.944363	2.91469	0.0782573	0.949312	0.876227
GABARAPL2	14	1.01829	0.730098	1.42023	0.914976	0.268927	0.020662
ELAVL1	5	1.58804	0.914923	2.75637	0.100186	0.453522	0.202335
IFNA14	3	1.61085	0.704406	3.68372	0.258598	0.381326	0.468188
HRAS	5	0.942839	0.392379	2.26553	0.895305	0.127041	0.100262
HMGB1	19	0.996457	0.726874	1.36602	0.982406	0.565038	0.747912
DDR2	2	2.48847	0.914906	6.76845	0.0741326	0.570855	NA
IFNA16	4	2.27499	1.06738	4.84887	0.0332647	0.960104	0.836462
CISD2	3	1.33618	0.657417	2.71575	0.423191	0.321114	0.379276
ATG5	2	1.15422	0.277484	4.80108	0.843661	0.396208	NA
CBS	2	0.629084	0.232996	1.69851	0.36039	0.999198	NA
FLT3	35	1.11004	0.930028	1.3249	0.247499	0.955115	0.766714
CP	63	1.10889	0.983338	1.25048	0.0918086	0.55024	0.268832
JUN	34	1.16791	0.963515	1.41566	0.113802	0.938541	0.341753
MAPK8	9	1.02624	0.635865	1.65626	0.915549	0.409098	0.545318
ARF6	11	1.24703	0.859686	1.80891	0.244699	0.923881	0.384368
MAPK3	22	0.970682	0.756198	1.246	0.815318	0.502294	0.262381
GSTZ1	537	0.98424	0.954473	1.01494	0.310657	0.481803	0.26441
FURIN	12	1.35286	0.860441	2.12707	0.190543	0.4203	0.286529
ADAM23	249	0.954511	0.902123	1.00994	0.105977	0.261107	0.0751156
PRDX6	3	1.61478	0.868041	3.00391	0.130244	0.419483	0.417916
EGFR	19	0.637684	0.481342	0.844805	0.00171711	0.807258	0.85265
KEAP1	2	0.538174	0.148028	1.95659	0.346807	0.220707	NA
LCN2	25	0.857779	0.657969	1.11827	0.256862	0.830567	0.4288
NDRG1	9	1.25348	0.836429	1.87849	0.273685	0.945118	0.700856
MDM2	5	1.40681	0.670481	2.95178	0.366672	0.335049	0.843589
BRD2	3	1.31801	0.584227	2.9734	0.505924	0.262045	0.358924
GCH1	21	1.04186	0.804371	1.34948	0.756018	0.60537	0.234128
PROK2	117	1.01578	0.947838	1.08858	0.657614	0.93395	0.991129
IFNA5	31	1.08506	0.890997	1.3214	0.416781	0.655558	0.819047
NR1D1	4	1.51821	0.624494	3.69094	0.356933	0.139382	0.214719
TFRC	47	0.916309	0.788457	1.06489	0.254312	0.988637	0.580192
VDR	19	1.07271	0.818623	1.40566	0.610811	0.713065	0.541714
PEBP1	76	1.04846	0.941453	1.16764	0.388906	0.0438908	0.350174
NR4A1	2	1.69312	0.698998	4.10111	0.243364	0.280663	NA
IFNA1	4	1.70199	0.872892	3.31858	0.118531	0.701737	0.701785
IFNG	17	1.01132	0.749053	1.3654	0.941437	0.501432	0.334878
TRIB2	3	1.65317	0.709876	3.84991	0.243811	0.478879	0.467427
IFNA6	8	1.19788	0.737453	1.94577	0.465696	0.546407	0.727637
G6PD	4	1.17446	0.563606	2.44738	0.667714	0.497764	0.336308
GABARAPL1	3	1.17563	0.610686	2.26318	0.628254	0.630704	0.537682
GJA1	2	2.2284	1.08068	4.59501	0.0299955	0.971469	NA
ABHD12	4	1.56881	0.599981	4.10207	0.358475	0.263656	0.53613
IDH1	15	1.13886	0.973419	1.33243	0.104459	0.845126	0.767968
PRDX1	25	1.07771	0.895377	1.29717	0.428719	0.831357	0.463872
P4HB	8	0.831309	0.563854	1.22563	0.350923	0.895425	0.674166
DPP4	22	0.875966	0.654781	1.17187	0.372459	0.904952	0.529731
RRM2	52	1.12856	0.961344	1.32486	0.139364	0.928064	0.29449
CIRBP	6	1.16863	0.697364	1.95836	0.554123	0.440639	0.100006
DECR1	14	0.698689	0.498911	0.978465	0.0369154	0.492671	0.0485974
CTSB	271	1.07012	1.01566	1.1275	0.0109907	0.975202	0.85346
NR5A2	2	2.0832	0.411894	10.536	0.374839	0.211625	NA
ENO3	35	0.983092	0.851839	1.13457	0.815588	0.93421	0.987143
MDM4	55	0.915067	0.798785	1.04828	0.200531	0.80335	0.0260956
DLD	2	2.72965	1.15873	6.43029	0.0216184	0.744208	NA
SIRT3	53	0.966279	0.811328	1.15082	0.700478	0.172968	0.178489
CYB5R1	18	0.983635	0.728285	1.32852	0.914314	0.383605	0.462127
CFL1	5	0.840709	0.450866	1.56763	0.585199	0.235845	0.322015
ENPP2	28	1.01415	0.88369	1.16388	0.841454	0.763046	0.884101
BRD4	2	1.59529	0.540418	4.70924	0.397726	0.193558	NA
IFNA2	22	1.08115	0.860872	1.35778	0.502089	0.681915	0.847408
LONP1	4	1.27483	0.68181	2.38366	0.446971	0.334139	0.410431

## Sheet: Table S8
Summary statistics of the causal estimates of FODMAP Diet on ferroptosis proteins.(p = 5e-06,r2 = 0.001,kb = 10000)
FODMAP Diet	Ferroptosis		IVW
		nSNP	OR	OR_lci95	OR_uci95	P
Dried fruit intake	HSPB1	154	1.03526	0.895294	1.1971	0.640091
Dried fruit intake	ECH1	154	0.976822	0.84357	1.13112	0.753972
Dried fruit intake	DECR1	154	1.01706	0.883949	1.17021	0.813175
Dried fruit intake	IFNA4	154	0.98195	0.839095	1.14913	0.820361
Dried fruit intake	DLD	154	1.05088	0.910905	1.21237	0.496188
Dried fruit intake	EGFR	154	1.01576	0.873708	1.18091	0.838783
Dried fruit intake	IFNA16	154	0.920878	0.784294	1.08125	0.314266
Dried fruit intake	CTSB	154	1.11099	0.947743	1.30236	0.194264
Dried fruit intake	FTMT	154	1.09223	0.871926	1.36821	0.442724
Dried fruit intake	GJA1	154	0.998559	0.854251	1.16725	0.985554
Beef intake	HSPB1	96	0.966943	0.770863	1.2129	0.771265
Beef intake	ECH1	96	0.961434	0.77817	1.18786	0.715479
Beef intake	DECR1	96	0.994962	0.806992	1.22671	0.962291
Beef intake	IFNA4	96	1.0032	0.837232	1.20206	0.972394
Beef intake	DLD	96	0.813719	0.677423	0.977436	0.0275232
Beef intake	EGFR	96	0.97005	0.789369	1.19209	0.772464
Beef intake	IFNA16	96	1.13194	0.937273	1.36705	0.198027
Beef intake	CTSB	96	0.911531	0.736224	1.12858	0.395316
Beef intake	FTMT	96	0.812564	0.645333	1.02313	0.0774817
Beef intake	GJA1	96	1.05061	0.857682	1.28693	0.633414
Tea intake	HSPB1	131	1.14315	0.916412	1.42598	0.23558
Tea intake	ECH1	131	0.945747	0.846124	1.0571	0.325988
Tea intake	DECR1	131	0.938355	0.844156	1.04306	0.238462
Tea intake	IFNA4	131	0.977408	0.870439	1.09752	0.699185
Tea intake	DLD	131	0.878248	0.779856	0.989052	0.0322271
Tea intake	EGFR	131	0.865349	0.764721	0.979219	0.0218511
Tea intake	IFNA16	131	0.981073	0.87584	1.09895	0.741331
Tea intake	CTSB	131	0.975976	0.831556	1.14548	0.765989
Tea intake	FTMT	131	0.96911	0.856442	1.0966	0.618761
Tea intake	GJA1	131	0.955403	0.857021	1.06508	0.410588
Poultry intake	HSPB1	79	0.871048	0.695513	1.09088	0.229213
Poultry intake	ECH1	79	0.980023	0.800901	1.1992	0.844643
Poultry intake	DECR1	79	1.02351	0.840693	1.24607	0.816971
Poultry intake	IFNA4	79	0.984265	0.812457	1.1924	0.871267
Poultry intake	DLD	79	0.969818	0.789021	1.19204	0.770941
Poultry intake	EGFR	79	1.09531	0.891556	1.34562	0.385993
Poultry intake	IFNA16	79	0.91774	0.744755	1.1309	0.420491
Poultry intake	CTSB	79	0.658972	0.463676	0.936525	0.0200355
Poultry intake	FTMT	79	0.961211	0.766533	1.20533	0.731883
Poultry intake	GJA1	79	0.980109	0.807322	1.18988	0.839098
